# Supplementary material for: Biosynthesis of mushroom-derived type II ganoderic acids by engineered yeast
Source: Nat Commun. 2022 Dec 14;13:7740. doi: 10.1038/s41467-022-35500-1 (PMC9748899; doi:10.1038/s41467-022-35500-1)
Supplement: Supplementary file 3 — Supplementary Data 1 [file 41467_2022_35500_MOESM3_ESM.xlsx]

## Sheet: Supplementary Data 1
Supplementary Data 1. CYPs used in this study.
Clan a	Family	Gene ID	In vivo screening based on lanosterol b	In vivo screening based on GA-HLDOA b	In vivo screening based on GA-Jb and GA-Y b
Clade 2	CYP63A31	jg5337.t2	Y	Y	Y
	CYP63A32	jg5334.t1	NA	NA	NA
	CYP66A1	jg7402.t1	Y	Y	Y
	CYP63A33	jg5810.t1	Y	Y	Y
	CYP63A41	jg4121.t2	Y	Y	Y
	CYP63A13	jg1432.t1	Y	Y	Y
	CYP63A34	jg5301.t1	Y	Y	Y
	CYP63A1	jg5332.t1	NA	NA	NA
	CYP66B1	jg3713.t1	NA	NA	NA
	CYP539E1	jg2819.t1	Y	Y	Y
Clade 6	CYP5150W1	jg11297.t2	Y	Y	Y
	CYP5150W2	jg818.t1	Y	Y	Y
	CYP5139A11	jg12198.t1	Y	Y	Y
	CYP5150W3	jg3234.t1	NA	NA	NA
	CYP5139A12	jg1732.t1	Y	Y	Y
	CYP5150W4	jg1742.t1	Y	Y	Y
	CYP5150A41	jg8134.t1	Y	Y	Y
	CYP5150A42	jg8150.t1	Y	Y	Y
	CYP5139A13	jg3554.t1	Y	Y	Y
	CYP5150W6	jg3533.t1	Y	Y	Y
	CYP5150W7	jg6088.t1	Y	Y	Y
	CYP5155A11	jg9109.t1	Y	Y	Y
	CYP5150W8	jg4561.t1	Y	Y	Y
	CYP5151B1	jg9273.t2	Y	Y	Y
	CYP5150W9	jg2441.t2	Y	Y	Y
	CYP5139A14	jg15879.t1	NA	NA	NA
	CYP5150W10	jg11480.t1	Y	Y	Y
	CYP5150A43	jg11454.t1	Y	Y	Y
	CYP5150W12	jg6536.t1	NA	NA	NA
	CYP5150W13	jg867.t1	Y	Y	Y
	CYP5150A44	jg11289.t3	Y	Y	Y
	CYP5150A45	jg8154.t1	Y	Y	Y
	CYP5150W15	jg8562.t1	Y	Y	Y
	CYP5151A4	jg8149.t1	NA	NA	NA
	CYP5150L6	jg6435.t1	Y	Y	Y
	CYP5150L9	jg6451.t1	Y	Y	Y
	CYP5150K3	jg6497.t1	Y	Y	Y
	CYP5150J5	jg6503.t1	Y	Y	Y
	CYP5150J10	jg6509.t2	Y	Y	Y
	CYP5150K2	jg6514.t1	Y	Y	Y
	CYP505D11	jg8161.t1	Y	Y	Y
	CYP505D13	jg8112.t1	Y	Y	Y
	CYP5137A5	jg13876.t1	Y	Y	Y
	CYP5139G1	jg3556.t1	Y	Y	Y
	CYP5139H1	jg15880.t1	NA	NA	NA
	CYP5150D27	jg8872.t1	Y	Y	Y
	CYP5150D29	jg11302.t1	Y	Y	Y
	CYP5150L1	jg14369.t2	Y	Y	Y
	CYP5150L3	jg14379.t4	Y	Y	Y
	CYP5150L4	jg14365.t1	Y	Y	Y
	CYP5150L5	jg14385.t1	Y	Y	Y
	CYP5150M1	jg8125.t1	Y	Y	Y
	CYP5150W17	jg3211.t1	Y	Y	Y
	CYP5150L8	jg1103.t1	Y	Y	Y
	CYP5150W18	jg12032.t1	Y	Y	Y
	CYP5155A12	jg15834.t1	NA	NA	NA
Clade 8	CYP5035B11	jg10554.t1	Y	Y	Y
	CYP67A1	jg1730.t1	Y	Y	Y
	CYP5141A4	jg8512.t1	Y	Y	Y
	CYP5035B21	jg4541.t1	NA	NA	NA
	CYP5035C11	jg1701.t1	Y	Y	Y
	CYP5035A12	jg15397.t1	NA	NA	NA
	CYP67A2	jg9206.t1	NA	NA	NA
	CYP5035D1	jg234.t2	NA	NA	NA
	CYP67A3	jg14660.t1	Y	Y	Y
	CYP537B4	jg8184.t1	Y	Y	Y
	CYP5035B12	jg3011.t2	Y	Y	Y
	CYP5035C12	jg13217.t1	Y	Y	Y
	CYP53C2	jg2421.t1	Y	Y	Y
	CYP5035A41	jg232.t1	NA	NA	NA
	CYP5035A11	jg9164.t1	Y	Y	Y
	CYP5035A43	jg2614.t1	Y	Y	Y
	CYP5035A42	jg12193.t1	Y	Y	Y
	CYP5035K1	jg1721.t1	Y	Y	Y
	CYP5035L2	jg15968.t2	NA	NA	NA
	CYP5035M2	jg3313.t1	NA	NA	NA
	CYP5035U1	jg3458.t1	Y	Y	Y
	CYP5140A3	jg5996.t1	Y	Y	Y
	CYP5141F2	jg8490.t1	NA	NA	NA
	CYP5035B13	jg8824.t1	NA	NA	NA
	CYP5035B14	jg17136.t1	NA	NA	NA
Clade 9	CYP61A1	jg9481.t1	Y	Y	Y
Clade 10	CYP5037B21	jg7856.t1	Y	Y	Y
	CYP64A1	jg3540.t1	Y	Y	Y
	CYP64A2	jg14384.t2	NA	NA	NA
	CYP5158A1	jg2775.t1	Y	Y	Y
	CYP5037B22	jg7827.t1	Y	Y	Y
	CYP5037B23	jg7245.t1	Y	Y	Y
	CYP64A3	jg3537.t1	NA	NA	NA
	CYP5037B31	jg5241.t1	Y	Y	Y
	CYP5037B32	jg11918.t1	Y	Y	Y
	CYP5065A3	jg3592.t1	NA	NA	NA
	CYP5037B33	jg11784.t2	Y	Y	Y
	CYP620E5	jg11886.t1	Y	Y	Y
	CYP5152A1	jg4384.t2	Y	Y	Y
	CYP64A4	jg16984.t1	Y	Y	Y
	CYP64A5	jg6721.t1	Y	Y	Y
	CYP64A6	jg94.t1	NA	NA	NA
	CYP5148B1	jg1933.t1	Y	Y	Y
	CYP5037B24	jg13749.t1	Y	Y	Y
	CYP5037B34	jg95.t1	Y	Y	Y
	CYP5037A1	jg46.t1	NA	NA	NA
	CYP64A8	jg4358.t1	NA	NA	NA
	CYP502A1	jg2084.t1	Y	Y	Y
	CYP5037B35	jg5243.t1	Y	Y	Y
	CYP64A9	jg3454.t1	Y	Y	Y
	CYP5148B6	jg8247.t2	Y	Y	Y
	CYP621A2	jg17440.t1	NA	NA	NA
Clade 13	CYP642A2	jg5936.t1	Y	Y	Y
Clade 14	CYP5156A1	jg8480.t1	Y	Y	Y
	CYP51F1	jg12749.t1	Y	Y	Y
Clade 15	CYP5144A4	jg3552.t1	Y	Y	Y
	CYP5144A71	jg6578.t1	Y	Y	Y
	CYP5144F11	jg142.t1	NA	NA	NA
	CYP5144C41	jg3551.t1	Y	Y	Y
	CYP503A11	jg11700.t1	Y	Y	Y
	CYP5144C1	jg16941.t1	Y	Y	Y
	CYP512W17	jg10602.t1	Y	Y	Y
	CYP512W1	jg7084.t1	Y	Y	Y
	CYP5144C51	jg7215.t1	Y	Y	Y
	CYP5144D2	jg7362.t1	Y	Y	Y
	CYP5144C42	jg3699.t1	NA	NA	NA
	CYP5144C31	jg3719.t1	Y	Y	Y
	CYP5144A11	jg7857.t1	Y	Y	Y
	CYP5144C32	jg4155.t1	Y	Y	Y
	CYP512W2	jg10873.t1	Y	Y	Y
	CYP5144C33	jg11871.t1	Y	Y	Y
	CYP5144C34	jg1426.t1	Y	Y	Y
	CYP512W3	jg3066.t1	Y	Y	Y
	CYP5144D3	jg16443.t1	Y	Y	Y
	CYP503A12	jg10763.t1	Y	Y	Y
	CYP5144C35	jg15382.t1	NA	NA	NA
	CYP5144C52	jg7462.t2	Y	Y	Y
	CYP5144A72	jg3700.t1	NA	NA	NA
	CYP5144C53	jg3721.t1	NA	NA	NA
	CYP5144C54	jg3693.t1	Y	Y	Y
	CYP5144A74	jg8565.t1	Y	Y	Y
	CYP512W5	jg10576.t2	Y	Y	Y
	CYP5144N1	jg99.t1	Y	Y	Y
	CYP512A11	jg3181.t1	Y	Y	Y
	CYP512A13	jg10596.t1	NA	NA	NA
	CYP512A2	jg3068.t1	Y	Y	Y
	CYP512A3	jg10573.t1	NA	NA	NA
	CYP512A4	jg10575.t1	Y	Y	Y
	CYP512A6	jg13360.t1	Y	Y	Y
	CYP512T1	jg6096.t1	NA	NA	NA
	CYP512U2	jg7093.t1	Y	Y	Y
	CYP512U4	jg168.t1	NA	NA	NA
	CYP512U5	jg7068.t1	Y	Y	Y
	CYP512U6	jg7082.t1	NA	NA	NA
	CYP512U7	jg7875.t1	Y	Y	Y
	CYP512W6	jg3245.t1	Y	Y	Y
	CYP512V2	jg3260.t1	Y	Y	Y
	CYP512Y1	jg11710.t1	Y	Y	Y
	CYP512W7	jg4718.t1	NA	NA	NA
	CYP512X1	jg10623.t1	NA	NA	NA
	CYP512W8	jg3065.t1	NA	NA	NA
	CYP503A13	jg6285.t1	NA	NA	NA
	CYP512W9	jg11704.t1	NA	NA	NA
	CYP512W10	jg11722.t1	NA	NA	NA
	CYP5144C37	jg3692.t1	NA	NA	NA
	CYP512W13	jg11698.t2	NA	NA	NA
	CYP512W14	jg11698.t1	NA	NA	NA
	CYP512W18	jg11717.t1	NA	NA	NA
	CYP5144F12	jg17435.t1	NA	NA	NA
Uncategorized	CYP5136A11	jg15745.t1	Y	Y	Y
	CYP5143A2	jg1745.t1	Y	Y	Y
	CYP5138A11	jg8461.t1	Y	Y	Y
	CYP86A1	jg12202.t1	Y	Y	Y
	CYP5136A32	jg15747.t1	NA	NA	NA
	CYP5136A12	jg2663.t1	Y	Y	Y
	CYP5138A12	jg8462.t1	NA	NA	NA
	CYP5147B1	jg12992.t1	Y	Y	Y
	CYP120A11	jg17056.t1	Y	Y	Y
	CYPFUM15A2	jg688.t1	Y	Y	Y
	CYP5136A13	jg10205.t2	Y	Y	Y
	CYP5136A14	jg6802.t1	Y	Y	Y
	CYPLDSA1	jg10655.t1	Y	Y	Y
	CYPFUM15A3	jg9099.t1	Y	Y	Y
	CYPFUM15A4	jg2776.t1	Y	Y	Y
	CYP5366A1	jg10029.t1	NA	NA	NA
	CYP5365A1	jg6853.t1	Y	Y	Y
	CYP5360A1	jg7219.t1	Y	Y	Y
	CYP5357B1	jg4041.t1	Y	Y	Y
	CYP5359Z3	jg3701.t1	Y	Y	Y
	CYP5359Y5	jg6577.t1	Y	Y	Y
	CYP5359Y2	jg6570.t1	Y	Y	Y
	CYP5359Y1	jg6579.t1	Y	Y	Y
	CYP5359W2	jg7359.t1	NA	NA	NA
	CYP5359W1	jg7360.t1	Y	Y	Y
	CYP5359U3	jg7364.t1	NA	NA	NA
	CYP5359U2	jg7343.t1	Y	Y	Y
	CYP5359U1	jg7342.t3	Y	Y	Y
	CYP5359T1	jg7477.t1	Y	Y	Y
	CYP5359S1	jg7463.t2	NA	NA	NA
	CYP5359R1	jg7413.t1	Y	Y	Y
	CYP5359Q1	jg7403.t1	Y	Y	Y
	CYP5359M2	jg7363.t1	Y	Y	Y
	CYP5359M1	jg7365.t3	Y	Y	Y
	CYP5359L3	jg8524.t1	Y	Y	Y
	CYP5359L1	jg8535.t1	Y	Y	Y
	CYP5359H1	jg9859.t1	Y	Y	Y
	CYP5359G1	jg3544.t1	Y	Y	Y
	CYP5359C1	jg6715.t1	Y	Y	Y
	CYP5359B1	jg3914.t2	Y	Y	Y
	CYP5359A5	jg7810.t1	NA	NA	NA
	CYP5359A3	jg7858.t1	Y	Y	Y
	CYP5136D5	jg15719.t1	NA	NA	NA
	CYP5349A3	jg2780.t1	Y	Y	Y
	CYP5351A3	jg6903.t2	Y	Y	Y
	CYPFUM15A5	jg2091.t1	NA	NA	NA
	CYPFUM15A6	jg8661.t2	NA	NA	NA
	CYPLDSA2	jg16285.t2	Y	Y	Y
	CYPb5A1	jg3060.t1	Y	Y	Y
	CYPb5A2	jg3063.t1	Y	Y	Y
a Classified as previously reported 1.
b NA, not available; Y, the gene was screened in this work.
References:
1 Chen W, Lee MK, Jefcoate C, Kim SC, Chen F, Yu JH. Fungal cytochrome p450 monooxygenases: their distribution, structure, functions, family expansion, and evolutionary origin. Genome Biol Evol 6, 1620-1634 (2014).
