# Supplementary material for: Biosynthesis of mushroom-derived type II ganoderic acids by engineered yeast
Source: Nat Commun. 2022 Dec 14;13:7740. doi: 10.1038/s41467-022-35500-1 (PMC9748899; doi:10.1038/s41467-022-35500-1)
Supplement: Supplementary file 4 — Supplementary Data 2 [file 41467_2022_35500_MOESM4_ESM.xlsx]

## Sheet: Supplementary Data 2
Supplementary Data 2. RNA sequencing data of CYPs in G. lucidum.
CYP	FPKM_2d_1 a	FPKM_2d_2	FPKM_2d_3	FPKM_8d_1	FPKM_8d_2	FPKM_8d_3	FPKM_12d_1	FPKM_12d_2	FPKM_12d_3
CYP63A31	0	0	0	0	0	0.302272	0	0	0
CYP63A32	2.64602	3.1031	1.81796	2.63935	3.47623	3.20552	2.58954	4.58511	1.89408
CYP66A1	39.8395	39.1603	38.3082	38.0283	46.4716	30.9226	23.9378	24.8305	18.7692
CYP63A33	19.7981	13.4271	11.1859	3.55412	4.30239	2.91025	2.66706	5.74487	2.37123
CYP63A41	66.0986	94.396	77.1753	51.7017	56.6127	53.6054	42.3998	36.9679	40.4619
CYP63A13	24.284	28.0844	28.9961	22.2969	19.4536	29.3049	41.6273	25.3673	30.8225
CYP63A34	10.0953	17.1663	14.5075	22.7119	43.0107	62.7374	18.7848	28.2394	14.6558
CYP63A1	1.07073	2.16792	1.39237	3.89078	4.21162	2.36343	3.99322	8.17769	4.28516
CYP66B1	1.57197	1.315	1.10607	3.24085	2.94348	3.38212	3.73403	3.02257	4.60137
CYP539E1	74.7723	59.5921	73.9518	96.4323	80.0898	75.7458	119.24	89.103	114.474
CYP5150W1	7.19475	6.70791	6.45938	6.45793	9.55542	9.37977	10.6983	10.6324	10.0091
CYP5150W2	2.47966	2.44203	2.57041	2.47316	3.7518	2.2067	3.2308	3.27392	2.96755
CYP5139A11	1.55834	2.0839	2.51268	21.3411	20.5327	27.2469	48.4665	33.6853	49.8616
CYP5150W3	3.45985	2.5437	2.40409	4.86035	6.63361	9.09924	8.1342	15.8069	10.1947
CYP5139A12	1.46851	3.87181	3.68837	2.69056	2.51744	4.2681	6.3213	4.90008	6.77207
CYP5150W4	8.04769	8.72547	8.23665	12.6818	13.3806	15.2731	17.4541	21.5322	20.7638
CYP5150A41	1.81093	2.69467	1.84893	1.86301	1.54978	1.89877	1.08428	0.898697	0.795647
CYP5150A42	11.7842	8.22465	8.16806	1.55013	3.50154	3.15957	2.29122	2.09544	2.19355
CYP5139A13	37.0768	34.1057	28.2338	32.4347	12.8938	20.9887	54.66	30.4458	52.918
CYP5150W6	4.8532	4.08847	3.7258	6.97534	8.33696	7.99696	10.1247	8.42177	12.7803
CYP5150W7	3.55831	3.75079	2.48123	5.23988	6.76918	6.81595	3.6372	8.32921	5.73374
CYP5155A11	14.2299	15.8362	14.393	32.6079	32.5958	28.5581	26.013	27.1598	28.9321
CYP5150W8	1.25851	1.83257	0.350161	1.25656	0	1.07458	0	0.279109	0.249224
CYP5151B1	0.436863	0.439944	0.426267	0.760744	0.790599	0.752775	1.31653	0.634579	0.852951
CYP5150W9	11.4104	12.6388	8.97265	8.18957	16.0415	12.2123	9.81367	10.6324	9.64901
CYP5139A14	16.4452	13.3947	12.1777	14.1286	11.5699	19.3936	27.9894	34.1567	28.7723
CYP5150W10	161.566	176.107	203.682	44.0853	47.0655	61.4224	57.3811	53.0494	80.2257
CYP5150A43	0	0	0	0	0	0	3.00085	0	0
CYP5150W12	6.22717	6.64768	6.08585	7.24511	8.10125	5.81193	7.58656	7.62807	6.69442
CYP5150W13	6.71708	7.11401	6.61073	8.75887	8.65761	8.56507	10.9264	12.033	9.17416
CYP5150A44	0	0	0	0	0	0	0	0	0
CYP5150A45	9.07584	8.3823	8.6077	13.2319	15.9292	15.2592	14.0506	16.9685	16.7669
CYP5150W15	6.91787	6.31545	6.18958	8.11596	10.1791	9.08119	12.1519	11.2573	11.4896
CYP5151A4	19.336	16.9128	27.3043	15.583	17.8551	29.4887	16.0591	11.4485	13.1285
CYP5150L6	22.9308	27.0017	28.7566	31.2418	41.3259	39.6849	47.9502	39.2549	49.8438
CYP5150L9	16.171	16.7126	14.3024	25.9991	37.3761	35.3197	26.4362	42.7208	26.2184
CYP5150K3	6.36215	8.41012	5.82194	7.48085	9.37098	8.55562	11.0643	22.299	9.27047
CYP5150J5	13.5827	14.2474	14.4494	40.8164	45.5821	31.2767	30.3835	40.0523	29.2036
CYP5150J10	0	0	0	0	0	0	0	0	0
CYP5150K2	4.11181	5.08881	4.25746	4.66142	3.42441	4.86348	3.45557	4.64689	2.46405
CYP505D11	4.1414	9.72248	3.07497	3.53843	7.94295	6.0803	4.83864	3.1631	4.43027
CYP505D13	12.7844	6.93492	7.53372	4.09179	3.71698	4.54145	4.70738	3.16938	5.52457
CYP5137A5	100.956	139.322	126.344	148.802	156.127	88.8176	82.3945	132.407	81.1996
CYP5139G1	5.56845	5.79277	5.61939	12.9241	13.0434	10.8881	13.2516	12.2892	16.2055
CYP5139H1	0.663728	0.859605	0.669347	1.6071	1.26209	2.21357	1.99374	1.69887	1.83985
CYP5150D27	86.1429	81.5839	81.5793	31.9049	64.8833	37.4434	34.4569	117.196	40.4746
CYP5150D29	2.94718	2.72067	2.94509	2.22707	2.56919	2.3525	4.1774	3.12797	4.74793
CYP5150L1	23.9245	21.3535	16.3566	8.74094	11.4746	10.79	14.7156	11.0736	10.761
CYP5150L3	0.799588	3.26209	1.95819	7.24844	2.50078	7.28036	13.4666	4.10885	6.55255
CYP5150L4	6.20387	7.03404	7.01735	3.37337	3.27789	3.44482	4.75962	4.93981	5.52231
CYP5150L5	26.0241	26.714	24.047	10.4562	10.3658	10.5405	17.3771	11.1611	15.8155
CYP5150M1	40.0878	35.6806	39.7969	36.112	37.6228	36.2729	31.9349	25.1582	28.7401
CYP5150W17	3.27971	1.93804	3.26471	12.3649	12.9032	16.4932	37.1622	55.5065	44.2342
CYP5150L8	4.63601	3.92576	4.03521	98.1343	36.1442	62.4156	73.8747	25.9534	37.1551
CYP5150W18	8.7497	6.2881	5.45868	8.43244	11.1883	7.82435	9.09073	7.58753	10.3048
CYP5155A12	4.43334	3.99718	3.71072	6.55388	7.67921	6.894	8.1616	7.36837	8.10204
CYP5035B11	13.0781	14.8152	14.5288	2.91079	5.59462	4.29522	2.13967	1.43309	2.20623
CYP67A1	10.522	10.1346	9.40667	26.4384	50.7494	52.0496	62.5731	58.0306	56.2124
CYP5141A4	32.1628	30.6528	27.851	35.6822	34.2421	35.1159	85.024	61.2731	121.987
CYP5035B21	5.98641	3.95213	4.9045	8.70447	8.18416	6.98904	13.4274	7.96927	9.70977
CYP5035C11	3.75176	5.03057	3.40359	2.81722	4.60371	5.25344	5.52764	4.12896	3.2533
CYP5035A12	1.16518	1.1609	1.36141	2.65099	3.94457	2.98407	5.03793	2.13809	5.61901
CYP67A2	6.57278	7.16332	5.60168	8.08459	11.1058	11.7387	10.8665	16.96	11.3918
CYP5035D1	12.4442	13.4409	9.59577	24.4414	32.7288	26.8684	35.5354	23.6067	41.8048
CYP67A3	0	0	0	0	0	0	0	0	0
CYP537B4	3.09391	1.64474	2.16925	11.6278	12.8255	14.9501	12.5123	19.602	11.3328
CYP5035B12	0	10.3788	0.222068	13.36	20.7417	10.1903	11.9663	7.03862	0
CYP5035C12	4.15562	3.76951	3.3537	4.43823	10.2304	7.19374	6.1645	7.31387	5.78554
CYP53C2	79.8726	76.2241	67.8572	56.5252	62.6199	57.7948	58.6233	55.4805	54.3803
CYP5035A41	23.2093	21.8548	20.3253	20.5576	25.4278	24.1342	18.4049	32.6295	20.4173
CYP5035A11	47.8882	44.5108	52.8278	23.5137	19.9508	21.5571	25.212	24.807	30.722
CYP5035A43	2.27304	2.42177	2.54762	10.3017	10.5342	11.3481	12.4314	10.1511	13.11
CYP5035A42	1.55218	1.63185	1.08982	4.78134	3.61233	3.17168	17.9741	7.69375	19.3516
CYP5035K1	4.3924	3.06937	2.56627	15.6455	24.2354	33.9408	60.0853	33.0198	51.841
CYP5035L2	53.3008	70.6823	68.158	53.5834	17.6047	30.465	84.8137	67.5941	54.2289
CYP5035M2	0.706145	0.63998	0.477222	0.352479	0.729	0.852009	0.865737	1.46386	0.638332
CYP5035U1	6.71189	6.01048	5.46634	18.8278	31.4644	13.1653	21.7614	15.1061	20.5691
CYP5140A3	7.62009	8.43572	8.28238	43.1174	39.5336	37.5663	67.4818	44.378	127.043
CYP5141F2	12.5093	11.0081	13.5017	28.4346	29.1175	28.4368	18.9622	17.9691	21.7747
CYP5035B13	37.3278	32.0925	37.9597	71.9509	161.351	76.0722	57.7755	93.1256	50.5129
CYP5035B14	1.6165	0.974969	1.28898	9.00322	10.5092	6.4667	8.56976	9.72344	11.0636
CYP61A1	56.7311	42.9087	64.6681	45.642	48.4297	49.5909	42.8334	14.1798	33.6336
CYP5037B21	21.5662	22.8895	20.6294	12.4977	15.0478	17.0294	14.8636	20.9437	19.6745
CYP64A1	105.061	130.663	108.037	40.1508	37.5897	26.6196	54.7831	32.3454	103.406
CYP64A2	1.40379	0	0	0	2.61003	0	1.85141	3.78048	0.280098
CYP5158A1	2.51567	2.78952	2.24828	6.06924	7.55736	7.5084	12.2458	11.0918	11.1943
CYP5037B22	83.8902	62.0751	80.0437	64.986	41.7825	54.851	110.096	53.5996	180.399
CYP5037B23	7.73498	6.04138	5.3947	11.0027	9.95232	10.6694	16.8072	11.8788	18.7883
CYP64A3	11.4059	9.51847	8.77994	12.1804	18.9177	17.9815	19.276	18.251	24.0992
CYP5037B31	5.81329	3.9471	3.69147	7.73337	12.6567	7.85284	7.29851	10.2106	8.68735
CYP5037B32	19.8024	27.7514	24.6435	13.6974	14.3189	13.6856	19.8164	14.7945	17.441
CYP5065A3	2.63025	2.92616	2.70242	3.56518	9.5765	6.08034	2.44677	6.30514	3.94683
CYP5037B33	0.751562	0.788403	0.882583	0.881652	1.07362	0.120675	2.36517	0.848166	3.75061
CYP620E5	30.9547	38.6302	37.1756	19.5053	22.0826	27.0456	65.0312	25.7243	49.0222
CYP5152A1	0	0	0	1.04936	0	0	0	0.786253	0.392695
CYP64A4	288.867	356.803	238.42	41.352	39.0888	27.3807	86.9184	43.7295	115.6
CYP64A5	17.1221	19.033	17.4085	13.6031	19.5268	14.7458	19.6557	20.4533	18.5345
CYP64A6	0.64335	0.628311	0.768366	2.86894	2.77122	2.01236	5.07483	6.30829	4.17005
CYP5148B1	1.62322	2.79716	2.15402	1.3219	1.20177	1.29725	1.21175	1.50235	1.05699
CYP5037B24	2.53543	2.42029	3.56157	5.31267	3.84922	5.29006	3.16359	2.43303	5.2723
CYP5037B34	2.39336	2.50133	2.34954	5.14144	8.84541	5.7635	7.20825	8.69396	8.02407
CYP5037A1	11.62	11.7689	15.7906	14.1784	22.6027	10.5562	10.6783	23.0504	9.72892
CYP64A8	1.15755	0.858523	0.60327	1.47777	1.55679	2.16074	3.05119	1.4284	2.62955
CYP502A1	64.7333	55.5852	73.1656	35.2229	52.9365	78.8178	42.5162	45.4331	36.3875
CYP5037B35	43.4067	49.6678	43.3424	9.55643	16.6449	7.36401	15.686	8.17864	13.9697
CYP64A9	3.29613	3.1687	2.59804	3.04877	3.66558	4.96792	3.35693	5.08358	3.43999
CYP5148B6	11.1469	21.0989	17.9748	2.33782	2.63555	3.24706	1.71612	4.03341	1.55812
CYP621A2	4.48608	4.51251	4.64641	6.71388	12.2829	9.44227	6.8511	10.2154	8.2685
CYP642A2	4.76171	4.18358	4.28857	4.60967	5.99292	7.02525	3.91751	4.41379	3.8224
CYP5156A1	15.6871	17.0663	17.2303	23.1991	16.8706	18.5914	22.8838	24.4379	22.8842
CYP51F1	91.9405	78.2204	89.3584	83.2416	81.2898	87.9797	85.8497	59.5615	84.5487
CYP5144A4	7.05247	4.36711	4.62667	9.40814	15.0718	11.477	14.7318	12.1021	12.7874
CYP5144A71	29.9041	29.7749	30.0635	13.5317	22.1142	11.7258	16.113	14.7422	18.6717
CYP5144F11	2.34769	1.40916	1.89937	2.69251	2.49445	2.1535	3.47047	3.29055	2.80698
CYP5144C41	20.5998	25.3701	19.2539	41.8039	36.5945	67.0694	30.4966	41.0771	42.738
CYP503A11	9.25043	10.4236	6.98576	0.714701	0.807027	1.1342	11.3828	1.78293	8.46119
CYP5144C1	10.5038	11.6536	9.71494	11.5854	9.4727	10.2083	12.0571	8.24291	13.5795
CYP512W17	27.4703	31.8106	27.8167	45.7556	56.2985	51.8316	59.228	59.2992	57.9584
CYP512W1	16.0567	15.1329	14.6128	13.4347	22.0685	20.6749	14.5467	21.2086	14.5663
CYP5144C51	4.84585	4.38087	4.07465	4.5473	5.39027	5.65562	9.42683	6.97904	7.14582
CYP5144D2	0.501848	0.350852	0.410205	1.6402	2.07203	2.09062	4.4007	1.98161	5.00967
CYP5144C42	0.076436	0.012439	0.00384	0.009178	0.006734	0.012586	0.01393	0.019575	0.017441
CYP5144C31	10.5576	10.9168	8.65065	12.8928	17.1893	14.7258	17.6752	20.1799	24.2673
CYP5144A11	4.78496	3.49005	3.73006	1.88978	4.32053	1.95195	2.13604	0.562833	1.69212
CYP5144C32	3.21412	3.32936	2.80548	8.82379	5.0015	5.92583	7.5982	7.97585	7.8977
CYP512W2	16.8366	13.8445	14.6416	74.9101	39.0911	51.234	82.2922	35.7898	47.9824
CYP5144C33	44.7218	51.4106	42.2523	24.1229	37.724	27.3264	37.4665	41.3387	39.4775
CYP5144C34	14.8635	15.7157	12.4204	23.1253	34.9674	27.1304	35.1385	34.931	30.066
CYP512W3	7.30619	5.98796	6.48081	24.0949	23.5199	20.3391	29.8436	23.0522	27.4213
CYP5144D3	30.699	26.5937	28.5367	19.8945	43.7931	30.5715	56.2615	27.5077	142.309
CYP503A12	9.20046	12.1199	11.1332	4.77813	7.64743	7.66968	6.76063	7.42991	7.32205
CYP5144C35	1.58406	2.59342	1.67083	2.97301	2.26783	3.28396	2.25155	2.87983	2.31736
CYP5144C52	0.158035	0.347198	0	0.004728	0.018837	0.218352	0.335335	0	1.67503
CYP5144A72	3.16552	3.35024	3.39007	9.26754	14.7826	11.2468	13.9033	15.2338	14.777
CYP5144C53	11.7841	10.9328	13.0878	18.5378	14.7702	12.7943	6.55034	5.84393	4.70421
CYP5144C54	4.16239	4.09984	3.57153	27.506	40.3275	61.8359	36.6912	41.4565	63.6918
CYP5144A74	36.0204	34.8855	35.921	2.01419	2.69236	2.98827	2.25348	2.82869	2.29581
CYP512W5	77.9843	123.513	120.523	61.2764	25.6952	269.405	76.5444	65.4508	62.0343
CYP5144N1	5.12006	4.07972	4.40336	10.336	13.565	8.49184	8.11933	9.6517	7.44935
CYP512A11	15.3521	13.8795	14.2867	22.9007	31.5431	26.5846	33.7963	37.6425	33.1835
CYP512A13	3.13361	3.33385	2.54269	13.3898	7.30537	17.9897	8.7205	6.26059	15.0113
CYP512A2	8.14471	5.66641	5.90357	36.7151	34.6324	60.4035	44.193	57.1851	68.7466
CYP512A3	1.50794	1.19957	1.35381	6.25683	6.29016	7.7011	5.43943	4.78766	5.92976
CYP512A4	4.1864	5.54569	5.85484	11.0207	12.4626	14.072	12.3884	11.8657	15.9578
CYP512A6	48.8378	52.391	49.3687	58.7581	58.3725	71.0002	50.5869	54.2186	45.0078
CYP512T1	140.775	160.636	154.023	84.5893	96.7423	92.4046	53.8604	75.1666	43.6969
CYP512U2	21.3868	24.6572	20.4275	13.1008	27.0377	23.6702	18.1333	16.5566	17.878
CYP512U4	6.62011	7.28545	5.09418	17.7997	18.5555	19.5608	18.0776	16.3244	19.2795
CYP512U5	1.9789	1.00689	1.91157	2.60222	2.77317	1.79544	1.43855	1.85055	1.31118
CYP512U6	9.91048	7.85939	7.67262	8.65684	10.81	6.25541	9.86787	12.6747	8.33257
CYP512U7	5.59494	4.25206	4.86107	3.70893	3.74439	3.296	5.52019	6.04422	6.52752
CYP512W6	3.42835	3.69574	3.50481	49.3698	22.7068	49.4027	77.452	27.2048	32.3692
CYP512V2	13.7614	11.8491	12.903	13.3758	8.96431	15.1029	17.058	9.45255	9.52207
CYP512Y1	4.36787	4.64488	5.65886	22.7146	17.8559	28.1735	18.6237	11.4435	18.9488
CYP512W7	0	0	0	0	0	0	0	0	0
CYP512X1	9.97122	10.2087	10.8423	7.94023	9.14308	9.60757	17.1603	20.6918	24.0971
CYP512W8	7.03074	7.34731	7.1631	4.90903	5.34243	4.28637	9.98118	12.9989	16.2658
CYP503A13	0	0	0	0	0	0	0	0	0.164605
CYP512W9	3.70041	4.98195	5.6682	9.63831	14.4769	17.6308	15.3411	13.5645	16.1051
CYP512W10	1.6496	2.23358	1.63588	6.39716	7.0748	6.37511	12.1619	9.82427	10.3737
CYP5144C37	2.12341	2.50529	2.56006	10.4381	12.2283	12.9563	16.2458	13.3374	17.656
CYP512W13	4.50089	10.4593	9.45581	9.3469	10.8718	7.38825	9.19995	10.3015	6.53746
CYP512W14	6.84175	0.310398	3.08372	2.23735	1.92884	2.12938	0.55623	2.10961	4.26586
CYP512W18	10.5785	11.913	10.804	2.63165	2.87233	6.29245	16.0787	3.12757	14.1604
CYP5144F12	10.2449	9.49805	8.82943	18.7018	16.5789	13.298	34.0297	40.826	25.3568
CYP5136A11	8.75239	16.1109	13.1918	25.396	36.3838	55.5182	25.6141	43.4864	23.0498
CYP5143A2	7.27036	7.01867	6.90449	5.10637	6.57939	7.21789	7.14726	6.69671	7.44472
CYP5138A11	2.22459	2.33603	2.71021	2.56688	2.38918	2.469	5.24101	1.78553	4.94663
CYP86A1	4.01753	3.7296	3.51989	13.9489	15.7519	15.7185	12.0164	15.59	11.234
CYP5136A32	39.8454	35.9122	41.2458	14.8549	22.266	39.0763	18.0012	14.2052	14.0123
CYP5136A12	8.19033	10.859	8.60843	12.834	12.6488	12.8498	9.45379	14.857	11.1957
CYP5138A12	8.72892	6.25676	6.08041	13.4571	14.7677	11.5173	12.3046	11.2535	12.1604
CYP5147B1	14.5548	14.5243	11.4461	7.00573	7.76617	8.45424	9.77265	7.07936	13.8287
CYP120A11	7.83345	9.71503	8.43131	25.4045	46.4406	13.7679	44.4455	20.2518	50.9093
CYPFUM15A2	20.4992	21.7141	19.9629	24.8088	31.8741	26.5716	20.7627	28.3304	22.4991
CYP5136A13	31.2883	32.3284	0	34.0327	24.4336	76.6518	63.3079	46.5645	75.5686
CYP5136A14	8.57501	9.62935	10.1769	15.0318	8.79748	9.46503	19.7445	17.4835	21.3654
CYPLDSA1	256.859	234.791	254.776	185.806	233.106	331.116	411.35	114.212	624.551
CYPFUM15A3	101.026	87.1787	106.346	100.799	103.197	106.933	143.242	92.7022	148.184
CYPFUM15A4	9.10923	8.91935	6.22979	12.4972	17.1264	13.2461	15.9685	18.4631	15.7156
CYP5366A1	24.1911	21.2287	18.6543	31.7545	30.476	38.1844	33.2395	30.5521	31.041
CYP5365A1	4.46534	7.23531	4.15031	2.30583	2.66772	2.91898	2.64176	4.85908	2.36849
CYP5360A1	4.14864	5.0694	4.36028	3.88704	6.89182	4.87638	7.22506	5.45417	6.20915
CYP5357B1	4.83019	4.60552	4.19577	5.05767	5.10796	8.3311	7.65343	8.27737	6.06279
CYP5359Z3	10.0909	10.7026	9.19838	20.3968	22.9017	19.7803	19.1173	31.3029	22.7784
CYP5359Y5	46.2712	40.489	50.2342	29.5788	65.8273	25.8547	39.7819	24.8031	61.8807
CYP5359Y2	6.68122	6.24187	5.58402	18.6209	30.4528	22.4491	32.307	27.1402	38.2418
CYP5359Y1	12.4238	13.316	14.0424	18.3934	15.2325	11.8893	18.0787	16.2224	19.4979
CYP5359W2	3.79196	4.19303	3.44668	3.72838	6.33861	9.47563	5.29725	9.42651	6.60914
CYP5359W1	13.6963	10.829	11.3314	24.4755	29.3482	33.893	33.7333	32.031	39.5297
CYP5359U3	1.56639	1.46799	0.902012	1.56822	1.52485	0.722307	2.13129	2.8161	1.76652
CYP5359U2	4.17308	4.59601	3.77077	3.13755	2.77935	3.7544	6.91572	5.34229	5.45362
CYP5359U1	0	0	0.019023	0	0	0	0	0	0
CYP5359T1	48.3667	42.6637	36.233	25.0273	29.1869	38.2373	22.5092	40.9322	23.5723
CYP5359S1	1.39574	2.69851	1.85267	1.2856	3.22495	4.04739	3.97213	4.12817	4.19291
CYP5359R1	13.04	16.1765	14.4667	2.41286	4.48027	3.61562	5.35691	9.15633	4.3391
CYP5359Q1	1.80819	1.57305	2.32779	40.4332	57.7557	71.996	38.2147	39.9808	52.1161
CYP5359M2	15.4608	14.5161	13.1097	28.2962	44.1314	36.178	29.0097	45.3665	32.3896
CYP5359M1	10.7908	0	12.2927	1.40661	17.954	20.9375	8.3128	33.3716	8.90358
CYP5359L3	7.07034	6.25177	4.96032	9.9897	12.3868	11.6738	11.9951	11.8777	15.8417
CYP5359L1	6.42859	6.52266	6.96615	11.9	10.2324	8.88728	18.6082	10.2757	17.9725
CYP5359H1	5.94865	4.78555	4.56951	3.40679	6.38469	4.17058	4.36905	7.60222	4.57026
CYP5359G1	47.6511	43.7313	50.4463	12.7953	16.4244	11.8487	8.71825	19.4435	7.1319
CYP5359C1	1.81481	1.52897	1.35324	1.60031	3.58432	2.54581	2.05016	2.32109	2.48698
CYP5359B1	6.05396	0.845116	5.71388	0.807934	1.30342	7.56162	11.3644	1.84891	4.18491
CYP5359A5	3.99858	2.70347	2.95825	3.30548	1.86991	3.05249	3.27609	3.53945	3.78351
CYP5359A3	8.42739	8.28142	8.43212	8.98783	6.96073	20.1977	11.6909	8.03384	7.98935
CYP5136D5	5.04547	6.46871	7.51581	6.14194	4.94802	10.1434	5.02214	4.14278	5.94419
CYP5349A3	3.41339	1.81955	2.25667	2.006	5.24727	2.77491	0.971168	3.34258	1.90308
CYP5351A3	0.926542	0	0.339275	0	1.63854	0	1.05292	0.640851	4.33114
CYPFUM15A5	2.84713	2.55779	2.54382	6.38082	7.74295	8.47827	4.42149	9.3888	4.83391
CYPFUM15A6	0	3.07321	0	0	0	0	0	3.27059	0
CYPLDSA2	0.654711	0.721523	0.457524	0	0.237203	0	0.009588	0.19663	0.011489
CYPb5A1	61.5885	60.8945	73.1027	95.4614	79.3892	82.5744	83.6738	48.9061	81.4181
CYPb5A2	75.2244	53.3675	59.4815	36.1343	45.0975	31.6268	30.2371	36.2555	35.0251
a FPKM (Fragments Per Kilobase of transcript sequence per Millions base pairs sequenced) was calculated based on the length of the gene and reads number mapped to each gene. FPKM considers the effect of sequencing depth and gene length for the reads at the same time, and is currently the most commonly used method for estimating gene expression levels. 2d, 8d, and 15d indicate that the samples wer…
