# Supplementary material for: Biosynthesis of mushroom-derived type II ganoderic acids by engineered yeast
Source: Nat Commun. 2022 Dec 14;13:7740. doi: 10.1038/s41467-022-35500-1 (PMC9748899; doi:10.1038/s41467-022-35500-1)
Supplement: Supplementary file 5 — Supplementary Data 3 [file 41467_2022_35500_MOESM5_ESM.xlsx]

## Sheet: Supplementary Data 3
Supplementary Data 3. Primers used in this study for CYPs amplification.
CYP	Forward primer	Forward primer sequence (5’-3’)	Reverse primer	Reverse primer sequence (5’-3’)
CYP63A31	CYP63A31-F	TAATTTTAATCAAAAAGTTTATGGCTCGCAAGGCGTTGTT	CYP63A31-R	ATTAATTTGAATTAACGTTTTTACGCAACGTGGTCTCTCT
CYP63A32	CYP63A32-F	TAATTTTAATCAAAAAGTTTATGCGGAGATCACTTGTATC	CYP63A32-R	ATTAATTTGAATTAACGTTTCTAGGCCGCTCTCCCCGCCT
CYP66A1	CYP66A1-F	TAATTTTAATCAAAAAGTTTATGATGCACACCAACATGGG	CYP66A1-R	ATTAATTTGAATTAACGTTTCTAGCCTCGTATTAAGGACT
CYP63A33	CYP63A33-F	TAATTTTAATCAAAAAGTTTATGTTATCGGTAACCTCCAG	CYP63A33-R	ATTAATTTGAATTAACGTTTAAGCACATAGAACGTCAGAT
CYP63A41	CYP63A41-F	TAATTTTAATCAAAAAGTTTATGGGGCTCCCACCAGGCCC	CYP63A41-R	ATTAATTTGAATTAACGTTTTCACGCGGCCTCCCCCATCT
CYP63A13	CYP63A13-F	TAATTTTAATCAAAAAGTTTATGCTTCGGAAACTACCTCC	CYP63A13-R	ATTAATTTGAATTAACGTTTTCACTCGTTCGTCGCCTCAG
CYP63A34	CYP63A34-F	TAATTTTAATCAAAAAGTTTATGCCATCACGAACCTCCAG	CYP63A34-R	ATTAATTTGAATTAACGTTTTTTAGGCATCTCGCTCTGCTT
CYP63A1	CYP63A1-F	TAATTTTAATCAAAAAGTTTATGAGGGACGAGGATGGCGA	CYP63A1-R	ATTAATTTGAATTAACGTTTTCAAGCGTCCCGATCTGCTT
CYP66B1	CYP66B1-F	taattttaatcaaaaagtttATGAAGCCATTCAAGACTCCCTTC	CYP66B1-R	attaatttgaattaacgtttTCACAGGACGATCAGTCTGAGATC
CYP539E1	CYP539E1-F	taattttaatcaaaaagtttATGTCCTCCTACTCTGTCTC	CYP539E1-R	attaatttgaattaacgtttTCAGTCAACAGAGAGGATC
CYP5150W1	CYP5150W1-F	TAATTTTAATCAAAAAGTTTATGAGCTTCGAGGTCTTGCA	CYP5150W1-R	ATTAATTTGAATTAACGTTTTCACACCACAAGTCTGGCCT
CYP5150W2	CYP5150W2-F	TAATTTTAATCAAAAAGTTTATGGCCCAACTACTCCTCTT	CYP5150W2-R	ATTAATTTGAATTAACGTTTTCAAGGAGCGAGGCTGACTT
CYP5139A11	CYP5139A11-F	TAATTTTAATCAAAAAGTTTATGGGTTACACGAATAGCGT	CYP5139A11-R	ATTAATTTGAATTAACGTTTTCATCCCTGGTAGGGCCGTA
CYP5150W3	CYP5150W3-F	TAATTTTAATCAAAAAGTTTATGGCGCAACTCGCAGTGCT	CYP5150W3-R	ATTAATTTGAATTAACGTTTTCAGCGAGGTGCGAGACTGA
CYP5139A12	CYP5139A12-F	TAATTTTAATCAAAAAGTTTATGCCTAGTAGCCTTGTCCC	CYP5139A12-R	ATTAATTTGAATTAACGTTTCTAAGTACGCTTGTACGGCC
CYP5150W4	CYP5150W4-F	TAATTTTAATCAAAAAGTTTATGTCCGCGGATCTCACTCC	CYP5150W4-R	ATTAATTTGAATTAACGTTTCATATGAGAATATATTCCGG
CYP5150A41	CYP5150A41-F	TAATTTTAATCAAAAAGTTTATGGAGAACATCAGCATTCT	CYP5150A41-R	ATTAATTTGAATTAACGTTTTCAGGCTGACGGGCGCAGCG
CYP5150A42	CYP5150A42-F	TAATTTTAATCAAAAAGTTTATGGCGAATATCAGCATTCT	CYP5150A42-R	ATTAATTTGAATTAACGTTTTCAGGCCGACGGGCGCAGCG
CYP5139A13	CYP5139A13-F	TAATTTTAATCAAAAAGTTTATGCTCTCCATCGGCCAGAC	CYP5139A13-R	ATTAATTTGAATTAACGTTTCTAAACACGCTTATAACGCT
CYP5150W6	CYP5150W6-F	TAATTTTAATCAAAAAGTTTATGGCACAACTTGCCGGTAT	CYP5150W6-R	ATTAATTTGAATTAACGTTTTCAGCGGGACGCGAGGCGAA
CYP5150W7	CYP5150W7-F	TAATTTTAATCAAAAAGTTTATGGATAGCCTCAGCATTCC	CYP5150W7-R	ATTAATTTGAATTAACGTTTTCACGAGCGGAGCGGGGAGA
CYP5155A11	CYP5155A11-F	TAATTTTAATCAAAAAGTTTATGCCACTTCTGGTGTGGCT	CYP5155A11-R	ATTAATTTGAATTAACGTTTTTACAAAAAATCGGAGTCCC
CYP5150W8	CYP5150W8-F	TAATTTTAATCAAAAAGTTTATGGCATCTCCCCTCGTGGT	CYP5150W8-R	ATTAATTTGAATTAACGTTTCTACAATGCCTTCACCTTTA
CYP5151B1	CYP5151B1-F	TAATTTTAATCAAAAAGTTTATGGGAAGCCTGTTCCTGCT	CYP5151B1-R	ATTAATTTGAATTAACGTTTCTAAGTGCGTCTGTAGGGCC
CYP5150W9	CYP5150W9-F	TAATTTTAATCAAAAAGTTTATGGCTCTCTCACTTCCAGT	CYP5150W9-R	ATTAATTTGAATTAACGTTTAAGGCCCTGACCTTGAGAAG
CYP5139A14	CYP5139A14-F	TAATTTTAATCAAAAAGTTTATGTCGGCCATTCTGCTCTT	CYP5139A14-R	ATTAATTTGAATTAACGTTTTCACATCCGCTTCGCGGGAC
CYP5150W10	CYP5150W10-F	TAATTTTAATCAAAAAGTTTATGCTTGCGTCTCTATTGGA	CYP5150W10-R	ATTAATTTGAATTAACGTTTTTACGCAGGGACGGGGCCTT
CYP5150A43	CYP5150A43-F	TAATTTTAATCAAAAAGTTTATGGGCGAGATATCCACTGC	CYP5150A43-R	ATTAATTTGAATTAACGTTTTCAAGCGGAACCCTTGTACA
CYP5150W12	CYP5150W12-F	TAATTTTAATCAAAAAGTTTATGAGCTCGCTAACATCCCT	CYP5150W12-R	ATTAATTTGAATTAACGTTTTCAAACGTGAAGTTCGAAAT
CYP5150W13	CYP5150W13-F	TAATTTTAATCAAAAAGTTTATGGCACAGATGTTCGCTCG	CYP5150W13-R	ATTAATTTGAATTAACGTTTTCAAGGAGCGAGGCTGACTT
CYP5150A44	CYP5150A44-F	TAATTTTAATCAAAAAGTTTATGGCTGACACTCCTCTACA	CYP5150A44-R	ATTAATTTGAATTAACGTTTTCAGGACGCCTGAGCGAGTT
CYP5150A45	CYP5150A45-F	TAATTTTAATCAAAAAGTTTATGGATAATATCAGCATTCT	CYP5150A45-R	ATTAATTTGAATTAACGTTTTCAGGCTGGCGGGTGCAGCG
CYP5150W15	CYP5150W15-F	TAATTTTAATCAAAAAGTTTATGCTCCTCCAAGCAGTTCT	CYP5150W15-R	ATTAATTTGAATTAACGTTTTTATGCCAAGGTATCGTCGG
CYP5151A4	CYP5151A4-F	TAATTTTAATCAAAAAGTTTATGGAGTCCTTACCTGCACT	CYP5151A4-R	ATTAATTTGAATTAACGTTTTCAGGCTGACGACTCCGCGG
CYP5150L6	CYP5150L6-F	TAATTTTAATCAAAAAGTTTATGTTTCTCCTCGCCACTCT	CYP5150L6-R	ATTAATTTGAATTAACGTTTTCAGTATAGAGCCTTGACTC
CYP5150L9	CYP5150L9-F	TAATTTTAATCAAAAAGTTTATGGTTCTCTCGCTTGCGCT	CYP5150L9-R	ATTAATTTGAATTAACGTTTTCACAAACACTTTACTCGAA
CYP5150K3	CYP5150K3-F	TAATTTTAATCAAAAAGTTTATGAACCCGCCAGCGTCCCT	CYP5150K3-R	ATTAATTTGAATTAACGTTTTAAGTTCGAGCTGCGCGTAC
CYP5150J5	CYP5150J5-F	TAATTTTAATCAAAAAGTTTATGGCTCATGATCAACTACT	CYP5150J5-R	ATTAATTTGAATTAACGTTTTTACATGCACGCGTGGCCGC
CYP5150J10	CYP5150J10-F	TAATTTTAATCAAAAAGTTTATGTCGTTCTCATTGCCGCT	CYP5150J10-R	ATTAATTTGAATTAACGTTTTCAGGATGCGAGGCTGACGT
CYP5150K2	CYP5150K2-F	TAATTTTAATCAAAAAGTTTATGAACCTGCCAGCGTCCCT	CYP5150K2-R	ATTAATTTGAATTAACGTTTTTAGGACCGTATCACAGAGA
CYP505D11	CYP505D11-F	TAATTTTAATCAAAAAGTTTATGACCACTCCCATCCCCAG	CYP505D11-R	ATTAATTTGAATTAACGTTTTCAGTCGAAGATATCCGTGG
CYP505D13	CYP505D13-F	TAATTTTAATCAAAAAGTTTATGACCATCCCCATCCCTTG	CYP505D13-R	ATTAATTTGAATTAACGTTTTCACTCGAAGATATCCGTAG
CYP5137A5	CYP5137A5-F	TAATTTTAATCAAAAAGTTTATGGCTGAGCTCGTCCAACT	CYP5137A5-R	ATTAATTTGAATTAACGTTTTTACTCCTCGTCGCGCGGCG
CYP5139G1	CYP5139G1-F	TAATTTTAATCAAAAAGTTTATGGCTATGTCCCTCGTGGT	CYP5139G1-R	ATTAATTTGAATTAACGTTTTCACTCGCGCTTGTACGGCT
CYP5139H1	CYP5139H1-F	TAATTTTAATCAAAAAGTTTATGTCGGCCCTCGTCTTTGT	CYP5139H1-R	ATTAATTTGAATTAACGTTTCCGCCCGTAGGGACGGAGGA
CYP5150D27	CYP5150D27-F	TAATTTTAATCAAAAAGTTTATGTTTTCAGTGCTTCTTCA	CYP5150D27-R	ATTAATTTGAATTAACGTTTCTACTGGAGCATAGTGACCT
CYP5150D29	CYP5150D29-F	TAATTTTAATCAAAAAGTTTATGGTCAGCACCCCTCTCCA	CYP5150D29-R	ATTAATTTGAATTAACGTTTTCAGTTAGGCTTGACCAGTC
CYP5150L1	CYP5150L1-F	TAATTTTAATCAAAAAGTTTATGGGAATCGTGCTTCTGGC	CYP5150L1-R	ATTAATTTGAATTAACGTTTTCACAACGCCCTCACCCTCA
CYP5150L3	CYP5150L3-F	TAATTTTAATCAAAAAGTTTATGGACGTTCGGCTTATCGT	CYP5150L3-R	ATTAATTTGAATTAACGTTTTCACAACGCCCGGACTTTCA
CYP5150L4	CYP5150L4-F	TAATTTTAATCAAAAAGTTTATGTCGACGTACCTCCCGTT	CYP5150L4-R	ATTAATTTGAATTAACGTTTCTACAGCGCCCTCACTTTCA
CYP5150L5	CYP5150L5-F	TAATTTTAATCAAAAAGTTTATGGTGGCCTACCTCCTCCT	CYP5150L5-R	ATTAATTTGAATTAACGTTTTCAACTCGAAGGTGAAACCT
CYP5150M1	CYP5150M1-F	TAATTTTAATCAAAAAGTTTATGGAGAATATCAGCATTCT	CYP5150M1-R	ATTAATTTGAATTAACGTTTTCAGGCTGACGGGCGCAGCG
CYP5150W17	CYP5150W17-F	TAATTTTAATCAAAAAGTTTATGGCGCAACTCGCAGTGCT	CYP5150W17-R	ATTAATTTGAATTAACGTTTTCAGCGAGGTACGAGGCTGA
CYP5150L8	CYP5150L8-F	TAATTTTAATCAAAAAGTTTATGCCCGACTCTTCTCTCGT	CYP5150L8-R	ATTAATTTGAATTAACGTTTTCAGCAAGCCAACGCCTTGA
CYP5150W18	CYP5150W18-F	taattttaatcaaaaagtttATGATTTACCTCATTGCTTCG	CYP5150W18-R	attaatttgaattaacgtttTTATTCTGTGCGCGATAGAC
CYP5155A12	CYP5155A12-F	taattttaatcaaaaagtttATGGTCTCACTCGGCGAAGTCTCTTTG	CYP5155A12-R	attaatttgaattaacgtttTCACGGGGGGGACGGCAT
CYP5035B11	CYP5035B11-F	TAATTTTAATCAAAAAGTTTATGACCCACCATCTACCCAT	CYP5035B11-R	ATTAATTTGAATTAACGTTTTTACATTGTGTGCTCACGCT
CYP67A1	CYP67A1-F	TAATTTTAATCAAAAAGTTTATGGTTCTTGGCCATGTAGT	CYP67A1-R	ATTAATTTGAATTAACGTTTTTACGCCACTGCCTCCGTCA
CYP5141A4	CYP5141A4-F	TAATTTTAATCAAAAAGTTTATGCTCGAGGACACGCAAGG	CYP5141A4-R	ATTAATTTGAATTAACGTTTTCACCGCCGCTTGAAGACCA
CYP5035B21	CYP5035B21-F	TAATTTTAATCAAAAAGTTTATGACCTGGCCATCTGCGAC	CYP5035B21-R	ATTAATTTGAATTAACGTTTTCAATGCACCAGGGGCCCAG
CYP5035C11	CYP5035C11-F	TAATTTTAATCAAAAAGTTTATGAACTCCCACTGGGATCT	CYP5035C11-R	ATTAATTTGAATTAACGTTTTTACCTCCTGCTTGTAAACG
CYP5035A12	CYP5035A12-F	TAATTTTAATCAAAAAGTTTATGATCTGGCACGCGGTTCA	CYP5035A12-R	ATTAATTTGAATTAACGTTTGCCGGAGCCGGTTACCCATC
CYP67A2	CYP67A2-F	TAATTTTAATCAAAAAGTTTATGCCCATATTTGCCATTCC	CYP67A2-R	ATTAATTTGAATTAACGTTTCTACGCTTCAGCCCACTGGG
CYP5035D1	CYP5035D1-F	TAATTTTAATCAAAAAGTTTATGACGACACACGGCAGCAG	CYP5035D1-R	ATTAATTTGAATTAACGTTTCTACCGTACCTGAAGCGTCA
CYP67A3	CYP67A3-F	TAATTTTAATCAAAAAGTTTATGGATATTGTTCCGAGTCG	CYP67A3-R	ATTAATTTGAATTAACGTTTTCACTGAAAAAGCGAGAAGT
CYP537B4	CYP537B4-F	TAATTTTAATCAAAAAGTTTATGGAGACAGTCCTCGTTAC	CYP537B4-R	ATTAATTTGAATTAACGTTTCTACACGTTGTCGAGCTTCT
CYP5035B12	CYP5035B12-F	TAATTTTAATCAAAAAGTTTATGGGTTTCGAGGCTGCTGC	CYP5035B12-R	ATTAATTTGAATTAACGTTTTCAGGCCCCCTTGCGCTCCG
CYP5035C12	CYP5035C12-F	TAATTTTAATCAAAAAGTTTATGAACTTCTACTGGGATCT	CYP5035C12-R	ATTAATTTGAATTAACGTTTTTACCTTCTACGAGTGATCG
CYP53C2	CYP53C2-F	TAATTTTAATCAAAAAGTTTATGTCTCTCCTCGATCCTCT	CYP53C2-R	ATTAATTTGAATTAACGTTTCTATACATTCCTGCGCTTCA
CYP5035A41	CYP5035A41-F	TAATTTTAATCAAAAAGTTTATGTCGTCGACGTCCAGCAG	CYP5035A41-R	ATTAATTTGAATTAACGTTTTCACCACCGCGCCTCGAGCA
CYP5035A11	CYP5035A11-F	TAATTTTAATCAAAAAGTTTATGGAAGTATCTCACAACCA	CYP5035A11-R	ATTAATTTGAATTAACGTTTTCAACACTTCTCGCTCTTTC
CYP5035A43	CYP5035A43 -F	TAATTTTAATCAAAAAGTTTATGTCGCAACCCACGCCGTA	CYP5035A43 -R	ATTAATTTGAATTAACGTTTTCATCTCGGTTCGACGACGA
CYP5035A42	CYP5035A42-F	TAATTTTAATCAAAAAGTTTATGTCGTTCTCGCAACTTCC	CYP5035A42-R	ATTAATTTGAATTAACGTTTCTACCACCTCGGAGTCAACA
CYP5035K1	CYP5035K1-F	TAATTTTAATCAAAAAGTTTATGGCGCTGCCCGTATTCCT	CYP5035K1-R	ATTAATTTGAATTAACGTTTTCACAACCTGGACGCCACTT
CYP5035L2	CYP5035L2-F	TAATTTTAATCAAAAAGTTTATGGACGTGAAATTGCCCAT	CYP5035L2-R	ATTAATTTGAATTAACGTTTTCAGCCCCTCGCGCGCGTCT
CYP5035M2	CYP5035M2-F	TAATTTTAATCAAAAAGTTTATGTTCTCTTTCCAGATACC	CYP5035M2-R	ATTAATTTGAATTAACGTTTTACCATCTAGGGGTCAGAGT
CYP5035U1	CYP5035U1-F	TAATTTTAATCAAAAAGTTTATGGGAGAGCTACGCTTCTT	CYP5035U1-R	ATTAATTTGAATTAACGTTTCTAGTGCTGGTCATTACGCA
CYP5140A3	CYP5140A3-F	TAATTTTAATCAAAAAGTTTATGTCCAGTTCGCCCTCTCT	CYP5140A3-R	ATTAATTTGAATTAACGTTTTCAACACTCTCGAGGGGTGA
CYP5141F2	CYP5141F2-F	TAATTTTAATCAAAAAGTTTATGCTCGAGAGCGGGCAAAT	CYP5141F2-R	ATTAATTTGAATTAACGTTTCACCGTCAAGCTGTGCACGC
CYP5035B13	CYP5035B13-F	TAATTTTAATCAAAAAGTTTTTCCGCCTTTACGAATCATA	CYP5035B13-R	ATTAATTTGAATTAACGTTTCGGTAAGGTCGGTCGCCCCG
CYP5035B14	CYP5035B14-F	taattttaatcaaaaagtttATGCACTCTACAGATCTCCAACC	CYP5035B14-R	attaatttgaattaacgtttTTATCTGCCTTGGCTGACAC
CYP61A1	CYP61A1-F	TAATTTTAATCAAAAAGTTTATGGCGTCCGCGTTCAGAGA	CYP61A1-R	ATTAATTTGAATTAACGTTTTCATGAGCGCGCACGGGGGC
CYP5037B21	CYP5037B21-F	TAATTTTAATCAAAAAGTTTATGCTCTTCTGCACCCCAAC	CYP5037B21-R	ATTAATTTGAATTAACGTTTCTAGTGAGTAAAAACCATTT
CYP64A1	CYP64A1-F	TAATTTTAATCAAAAAGTTTATGGCGTTTCAATCCCCCCT	CYP64A1-R	ATTAATTTGAATTAACGTTTCTACTGGCGAACTCCCCCAA
CYP64A2	CYP64A2-F	TAATTTTAATCAAAAAGTTTATGGACGTAGAACTACTCAC	CYP64A2-R	ATTAATTTGAATTAACGTTTTCACTTGATGACTCCCCCGC
CYP5158A1	CYP5158A1-F	TAATTTTAATCAAAAAGTTTATGGCCCTCTCTGACTTGTA	CYP5158A1-R	ATTAATTTGAATTAACGTTTTTACACGACGGACTGGCTCG
CYP5037B22	CYP5037B22-F	TAATTTTAATCAAAAAGTTTATGCCTTTCCACATAGCGGC	CYP5037B22-R	ATTAATTTGAATTAACGTTTCTAATGGGCCATCTCGACCA
CYP5037B23	CYP5037B23-F	TAATTTTAATCAAAAAGTTTATGGGCCTGCCGTTCATCGG	CYP5037B23-R	ATTAATTTGAATTAACGTTTCTACAGTGATGCTTCACGAG
CYP64A3	CYP64A3-F	TAATTTTAATCAAAAAGTTTATGGCTTTCGACCTCCCCTT	CYP64A3-R	ATTAATTTGAATTAACGTTTTCACGCTGGGTTTTGGCGAA
CYP5037B31	CYP5037B31-F	TAATTTTAATCAAAAAGTTTATGAACACCGTCCATGGCTT	CYP5037B31-R	ATTAATTTGAATTAACGTTTCTAGGGAGCAGAAGATCGAA
CYP5037B32	CYP5037B32-F	TAATTTTAATCAAAAAGTTTATGAGCATCACTACCGGCCT	CYP5037B32-R	ATTAATTTGAATTAACGTTTCTACTTGTGCTCTTGCAGCG
CYP5065A3	CYP5065A3-F	TAATTTTAATCAAAAAGTTTATGTTCGTTAACGCAGGACT	CYP5065A3-R	ATTAATTTGAATTAACGTTTCTACTGCCATTTTCCGAGCA
CYP5037B33	CYP5037B33-F	TAATTTTAATCAAAAAGTTTATGGCTCTCTGGTCGCACCT	CYP5037B33-R	ATTAATTTGAATTAACGTTTTCAGGCAGTGACAATGTTGA
CYP620E5	CYP620E5-F	TAATTTTAATCAAAAAGTTTATGGAGCAACTTCCTCTCTC	CYP620E5-R	ATTAATTTGAATTAACGTTTCTAGATTGCGAGAGCCACAC
CYP5152A1	CYP5152A1-F	TAATTTTAATCAAAAAGTTTATGCCCATGTTCGAAGAACT	CYP5152A1-R	ATTAATTTGAATTAACGTTTTTACTCGGTCTCGGGTTGGT
CYP64A4	CYP64A4-F	TAATTTTAATCAAAAAGTTTATGTTTAGCTCGAGCTCGCG	CYP64A4-R	ATTAATTTGAATTAACGTTTATTGGCATGGCCGTTGCGTG
CYP64A5	CYP64A5-F	TAATTTTAATCAAAAAGTTTATGTTCTTGCACTCTTTCAC	CYP64A5-R	ATTAATTTGAATTAACGTTTTCATGTGGAACCCGCGTCCA
CYP64A6	CYP64A6-F	TAATTTTAATCAAAAAGTTTATGCTTGATACGAACACGAC	CYP64A6-R	ATTAATTTGAATTAACGTTTCTAGATCACTGTGACGCTCC
CYP5148B1	CYP5148B1-F	TAATTTTAATCAAAAAGTTTATGGCAGCACCTGTGCAGTG	CYP5148B1-R	ATTAATTTGAATTAACGTTTCTACACTCCAAGAATGGTCG
CYP5037B24	CYP5037B24-F	TAATTTTAATCAAAAAGTTTATGCTTTTCCATACGGCGGC	CYP5037B24-R	ATTAATTTGAATTAACGTTTCTAATGGGCGGATTGCATGT
CYP5037B34	CYP5037B34-F	TAATTTTAATCAAAAAGTTTATGAGCACCGTCCATGGTCT	CYP5037B34-R	ATTAATTTGAATTAACGTTTTTATGATGCTCCATTGCGGA
CYP5037A1	CYP5037A1-F	TAATTTTAATCAAAAAGTTTATGGCGTCGATGATTGTGGA	CYP5037A1-R	ATTAATTTGAATTAACGTTTTCATTCCTCTCCCGCCGCCC
CYP64A8	CYP64A8-F	TAATTTTAATCAAAAAGTTTATGGAATGGCCTGCACTTTC	CYP64A8-R	ATTAATTTGAATTAACGTTTTTACGCTATGAACCCATTCG
CYP502A1	CYP502A1-F	TAATTTTAATCAAAAAGTTTATGTCTACCTTTGTCTGGCT	CYP502A1-R	ATTAATTTGAATTAACGTTTTCAGTCCGAGAGGCCCTTTG
CYP5037B35	CYP5037B35-F	TAATTTTAATCAAAAAGTTTATGGACACACTCCAGGGCCT	CYP5037B35-R	ATTAATTTGAATTAACGTTTTCAACGAGGAGCAAGATCAT
CYP64A9	CYP64A9-F	TAATTTTAATCAAAAAGTTTATGCCTTCGACCCTCTTATC	CYP64A9-R	ATTAATTTGAATTAACGTTTTCACGCTCTTGAGATGAGTT
CYP5148B6	CYP5148B6-F	TAATTTTAATCAAAAAGTTTATGGACCTGGGAGTCGGATG	CYP5148B6-R	ATTAATTTGAATTAACGTTTCTATAACCCCAGGATACTAG
CYP621A2	CYP621A2-F	taattttaatcaaaaagtttATGGACGGACTTGGACC	CYP621A2-R	attaatttgaattaacgtttTCAGACGTGGCTCATGATG
CYP642A2	CYP642A2-F	TAATTTTAATCAAAAAGTTTATGCCTTCCATTGACAATAT	CYP642A2-R	ATTAATTTGAATTAACGTTTCTATGATCGCCTCACCAGCT
CYP5156A1	CYP5156A1-F	TAATTTTAATCAAAAAGTTTATGTATCCTCTAGGATTTCT	CYP5156A1-R	ATTAATTTGAATTAACGTTTCTAGGGATCGTGCTCCGCTG
CYP51F1	CYP51F1-F	TAATTTTAATCAAAAAGTTTATGTCGTCCAACGCGACGTT	CYP51F1-R	ATTAATTTGAATTAACGTTTGTCGAACTTCCTGCGGCGGT
CYP5144A4	CYP5144A4-F	TAATTTTAATCAAAAAGTTTATGAAACTCTCCCAATCCGT	CYP5144A4-R	ATTAATTTGAATTAACGTTTTCACAACCCGCTTCCCTCAT
CYP5144A71	CYP5144A71-F	TAATTTTAATCAAAAAGTTTATGGAAATGGCTTTCCTTTC	CYP5144A71-R	ATTAATTTGAATTAACGTTTTCAATCGGACGACTGGGCTT
CYP5144F11	CYP5144F11-F	TAATTTTAATCAAAAAGTTTATGGCCTTTCCCGCTAGCAT	CYP5144F11-R	ATTAATTTGAATTAACGTTTCTACATGTGGTCAAGCAGCG
CYP5144C41	CYP5144C41-F	TAATTTTAATCAAAAAGTTTATGATAGCGGACCTCCCTCA	CYP5144C41-R	ATTAATTTGAATTAACGTTTTCACACGTCGACGGGGTCAT
CYP503A11	CYP503A11-F	TAATTTTAATCAAAAAGTTTATGCTTGCCTTCCTAGCCTT	CYP503A11-R	ATTAATTTGAATTAACGTTTTCACAAAGACTGCGACAACC
CYP5144C1	CYP5144C1-F	TAATTTTAATCAAAAAGTTTATGTTTGACCCCGCCGTCTT	CYP5144C1-R	ATTAATTTGAATTAACGTTTTCAATCGCACTCCTGGAGGC
CYP512W17	CYP512W17-F	TAATTTTAATCAAAAAGTTTATGTTGCTGGAGAGCCCTCA	CYP512W17-R	ATTAATTTGAATTAACGTTTTCAGGCAAAATCAGTCTGGC
CYP512W1	CYP512W1-F	TAATTTTAATCAAAAAGTTTATGGACGACATCCAGCCCAT	CYP512W1-R	ATTAATTTGAATTAACGTTTTCAGGCAGACGGCTCCCGCT
CYP5144C51	CYP5144C51-F	TAATTTTAATCAAAAAGTTTATGACATCTGCTATGGACTC	CYP5144C51-R	ATTAATTTGAATTAACGTTTTCACTGCGCGAAGTCGAAGC
CYP5144D2	CYP5144D2-F	TAATTTTAATCAAAAAGTTTATGCCCGTGCCCTCCGTCTT	CYP5144D2-R	ATTAATTTGAATTAACGTTTTCACGACACAGCACCATCCC
CYP5144C42	CYP5144C42-F	TAATTTTAATCAAAAAGTTTATGGGGTTCAGTCTACACGT	CYP5144C42-R	ATTAATTTGAATTAACGTTTTCACGCCACAGCATTGGCGT
CYP5144C31	CYP5144C31-F	TAATTTTAATCAAAAAGTTTATGATCCAATCGACGAGTCC	CYP5144C31-R	ATTAATTTGAATTAACGTTTTCAGTTCAATTCCGAACGTG
CYP5144A11	CYP5144A11-F	TAATTTTAATCAAAAAGTTTATGCCCTCCCTCGTAGCTTC	CYP5144A11-R	ATTAATTTGAATTAACGTTTCTATTTAGTGCCCATCATCT
CYP5144C32	CYP5144C32-F	TAATTTTAATCAAAAAGTTTATGGTTGGCAACCTGTTCAA	CYP5144C32-R	ATTAATTTGAATTAACGTTTTTAATAATACGACTTATCGC
CYP512W2	CYP512W2-F	TAATTTTAATCAAAAAGTTTATGGCGACGTTGGAGGACCC	CYP512W2-R	ATTAATTTGAATTAACGTTTTCAAGAAGCCTGCGCATGCC
CYP5144C33	CYP5144C33-F	TAATTTTAATCAAAAAGTTTATGCAGACGTTTCTAGGCTT	CYP5144C33-R	ATTAATTTGAATTAACGTTTTCAAACGTCCAGATGAGCGA
CYP5144C34	CYP5144C34-F	TAATTTTAATCAAAAAGTTTATGTCGCAACCTCTCTCCCT	CYP5144C34-R	ATTAATTTGAATTAACGTTTTCATTGTTCGGAAATTAGGG
CYP512W3	CYP512W3-F	TAATTTTAATCAAAAAGTTTATGGACGACCACCAACTTCC	CYP512W3-R	ATTAATTTGAATTAACGTTTTCACGCTGCGGTACCTGAGC
CYP5144D3	CYP5144D3-F	TAATTTTAATCAAAAAGTTTATGATGCCTCCACACACGAC	CYP5144D3-R	ATTAATTTGAATTAACGTTTCTAGTGCGTATGCGCCACCT
CYP503A12	CYP503A12-F	TAATTTTAATCAAAAAGTTTATGGACAACTACTACCTCTT	CYP503A12-R	ATTAATTTGAATTAACGTTTTTACAGGATTGGCTTCTCCA
CYP5144C35	CYP5144C35-F	TAATTTTAATCAAAAAGTTTATGATCACCACGCATGCCAC	CYP5144C35-R	ATTAATTTGAATTAACGTTTTCAGCGCGTCTGCCACGGCC
CYP5144C52	CYP5144C52-F	TAATTTTAATCAAAAAGTTTATGAAGGCGCATCTCGAGTC	CYP5144C52-R	ATTAATTTGAATTAACGTTTCTACGGATCATCGGCAAGGA
CYP5144A72	CYP5144A72-F	TAATTTTAATCAAAAAGTTTATGACGAGCTCGCACTCGCG	CYP5144A72-R	ATTAATTTGAATTAACGTTTTCAGTCCTTTCGTTCGGCGC
CYP5144C53	CYP5144C53-F	TAATTTTAATCAAAAAGTTTATGGACTACAACCTACACAT	CYP5144C53-R	ATTAATTTGAATTAACGTTTTCAAGCGTTCCAAGCTTGGG
CYP5144C54	CYP5144C54-F	TAATTTTAATCAAAAAGTTTATGATCTTTGGTCTACCCAT	CYP5144C54-R	ATTAATTTGAATTAACGTTTTCACGGCGCATTCATGTTCC
CYP5144A74	CYP5144A74-F	TAATTTTAATCAAAAAGTTTATGATCGTTCTCACTCCCGC	CYP5144A74-R	ATTAATTTGAATTAACGTTTCTAGGTTATCAGAGCCTCTG
CYP512W5	CYP512W5-F	TAATTTTAATCAAAAAGTTTATGGCGTTGGAAGATCCCCT	CYP512W5-R	ATTAATTTGAATTAACGTTTTTAAGAAGATACCATCTGGC
CYP5144N1	CYP5144N1-F	TAATTTTAATCAAAAAGTTTATGGCCTCTCTCGCCCAGGT	CYP5144N1-R	ATTAATTTGAATTAACGTTTCTACATTTGCTTCAGTAGCG
CYP512A11	CYP512A11-F	TAATTTTAATCAAAAAGTTTATGTGCCCAGCCCCGGCCGC	CYP512A11-R	ATTAATTTGAATTAACGTTTCTAAGAAAGAGTTTCCCTAG
CYP512A13	CYP512A13-F	TAATTTTAATCAAAAAGTTTATGACGGTCGAGGACCCTCA	CYP512A13-R	ATTAATTTGAATTAACGTTTTCACGCCTCGAAGACCGTCT
CYP512A2	CYP512A2-F	TAATTTTAATCAAAAAGTTTATGGAGGATGCACAGACTCT	CYP512A2-R	ATTAATTTGAATTAACGTTTTCAGGCCGTCACTCTGCGCT
CYP512A3	CYP512A3-F	TAATTTTAATCAAAAAGTTTATGACAGTGGAGGATCCTCA	CYP512A3-R	ATTAATTTGAATTAACGTTTTCACTCGGGCACCCCCTTGC
CYP512A4	CYP512A4-F	TAATTTTAATCAAAAAGTTTATGGCGTTGGAAGATCCTCT	CYP512A4-R	ATTAATTTGAATTAACGTTTTCAAGGAGATGCAATCTGGC
CYP512A6	CYP512A6-F	TAATTTTAATCAAAAAGTTTATGGACGAGGTCCAATTTCC	CYP512A6-R	ATTAATTTGAATTAACGTTTTCATGCAGAGCTCGGCACAG
CYP512T1	CYP512T1-F	TAATTTTAATCAAAAAGTTTATGGCCGACGCCGACGCGGG	CYP512T1-R	ATTAATTTGAATTAACGTTTTCAGCTCGGCCCGGGCCCAC
CYP512U2	CYP512U2-F	TAATTTTAATCAAAAAGTTTATGGACGACATCCAGCCCCT	CYP512U2-R	ATTAATTTGAATTAACGTTTTTAGGCAGCCCGTTTCTTGA
CYP512U4	CYP512U4-F	TAATTTTAATCAAAAAGTTTATGCAACTGGAAGGCCCGCA	CYP512U4-R	ATTAATTTGAATTAACGTTTTCACACAGTGGCAGATGCTT
CYP512U5	CYP512U5-F	TAATTTTAATCAAAAAGTTTATGGACGACTACCAGGCGGT	CYP512U5-R	ATTAATTTGAATTAACGTTTTCAAACGGACGCCTCGCGCT
CYP512U6	CYP512U6-F	TAATTTTAATCAAAAAGTTTATGTTGGCCCTGATGGACGA	CYP512U6-R	ATTAATTTGAATTAACGTTTCTATCCCGTCGTAGTAGTCG
CYP512U7	CYP512U7-F	TAATTTTAATCAAAAAGTTTATGTCTGTCTCAGCACAGTA	CYP512U7-R	ATTAATTTGAATTAACGTTTTCACGCCTGCGCAGACGTCG
CYP512W6	CYP512W6-F	TAATTTTAATCAAAAAGTTTATGGCGGACAATCAAGCTCT	CYP512W6-R	ATTAATTTGAATTAACGTTTTTATTCCGCCACGGCGCGCT
CYP512V2	CYP512V2-F	TAATTTTAATCAAAAAGTTTATGGCGGACGACCAAGCCGT	CYP512V2-R	ATTAATTTGAATTAACGTTTTTAGGCGAGGGTTGCGCGCT
CYP512Y1	CYP512Y1-F	TAATTTTAATCAAAAAGTTTATGGTGGAGGACCCGCAGGC	CYP512Y1-R	ATTAATTTGAATTAACGTTTCTACAGGTCCTGACGTGCCC
CYP512W7	CYP512W7-F	TAATTTTAATCAAAAAGTTTATGTGCAGTGCGCTGCACCA	CYP512W7-R	ATTAATTTGAATTAACGTTTTTAGTTGTGCCCTAACCCCA
CYP512X1	CYP512X1-F	TAATTTTAATCAAAAAGTTTATGGACTCCTCCCTGTGGGT	CYP512X1-R	ATTAATTTGAATTAACGTTTTCCGAGTCGCCCAGAGCCCA
CYP512W8	CYP512W8-F	TAATTTTAATCAAAAAGTTTCCACAGACTGTCTTCTACGC	CYP512W8-R	ATTAATTTGAATTAACGTTTTCAGCTTTTGCGCTTCCGCC
CYP503A13	CYP503A13-F	TAATTTTAATCAAAAAGTTTGCCTCGATGCAGCGCGTAGC	CYP503A13-R	ATTAATTTGAATTAACGTTTAGCATCAGGCCGCACGGACG
CYP512W9	CYP512W9-F	taattttaatcaaaaagtttATGAAGCATCACAACTCGAC	CYP512W9-R	attaatttgaattaacgtttTTACAGGTCTGACAGCAAGC
CYP512W10	CYP512W10-F	taattttaatcaaaaagtttATGGATGGTATCGCGTGG	CYP512W10-R	attaatttgaattaacgtttTTACAGGTCTGACAGCAAGC
CYP5144C37	CYP5144C37-F	taattttaatcaaaaagtttATGTTTGATATGCCGGCATCTC	CYP5144C37-R	attaatttgaattaacgtttTCAACGAAGCGCGGAGAC
CYP512W13	CYP512W13-F	taattttaatcaaaaagtttATGGGTGATACCAGCATTGGC	CYP512W13-R	attaatttgaattaacgtttCTAGTGGAAACTAATGGCCGCAAC
CYP512W14	CYP512W14-F	taattttaatcaaaaagtttATGGGTGATACCAGCATTGGC	CYP512W14-R	attaatttgaattaacgtttCTAGTGGAAACTAATGGCCGCAAC
CYP512W18	CYP512W18-F	taattttaatcaaaaagtttATGGATAACACCCTTGC	CYP512W18-R	attaatttgaattaacgtttCTAGCAATTTCTGAAGTG
CYP5144F12	CYP5144F12-F	taattttaatcaaaaagtttATGCTACGTTATTCTGTCTCTCG	CYP5144F12-R	attaatttgaattaacgtttTCATACATCACCATGCGAG
CYP5136A11	CYP5136A11-F	TAATTTTAATCAAAAAGTTTATGCCAACGCCTTACTTATC	CYP5136A11-R	ATTAATTTGAATTAACGTTTTTACTGCGCGAGCGAGATCC
CYP5143A2	CYP5143A2-F	TAATTTTAATCAAAAAGTTTATGGGGCTGGGAACCGTCAC	CYP5143A2-R	ATTAATTTGAATTAACGTTTTCATGCCGCCGCATTCGCCA
CYP5138A11	CYP5138A11-F	TAATTTTAATCAAAAAGTTTATGTGGATACCCTCGACCCT	CYP5138A11-R	ATTAATTTGAATTAACGTTTCTACTGCTTCCGATGCATAT
CYP86A1	CYP86A1-F	TAATTTTAATCAAAAAGTTTATGTCCCTGCTCAATACCCT	CYP86A1-R	ATTAATTTGAATTAACGTTTCTAGGTCGGAACTTCAACTT
CYP5136A32	CYP5136A32-F	TAATTTTAATCAAAAAGTTTATGATTTCGATCACCGAATT	CYP5136A32-R	ATTAATTTGAATTAACGTTTTTTCGATTGGGCGATCCAAG
CYP5136A12	CYP5136A12-F	TAATTTTAATCAAAAAGTTTATGAGAGACTACGGCTCGAC	CYP5136A12-R	ATTAATTTGAATTAACGTTTTCACTGCACGAGGGAAATGC
CYP5138A12	CYP5138A12-F	TAATTTTAATCAAAAAGTTTATGGACATCACCGCGTCTCC	CYP5138A12-R	ATTAATTTGAATTAACGTTTTCATATCTGTGAATCGAAAG
CYP5147B1	CYP5147B1-F	TAATTTTAATCAAAAAGTTTATGCCCTCCGTCTTGATTGT	CYP5147B1-R	ATTAATTTGAATTAACGTTTCTACTCGTGCTCGAGCCCTT
CYP120A11	CYP120A11-F	TAATTTTAATCAAAAAGTTTATGACGACTCCAATCCCGTC	CYP120A11-R	ATTAATTTGAATTAACGTTTCTACTCAAAGATGTCGGTCG
CYPFUM15A2	CYPFUM15A2-F	TAATTTTAATCAAAAAGTTTATGATCATCCCAGTAGACAT	CYPFUM15A2-R	ATTAATTTGAATTAACGTTTTCAGTCTGCACGACGCACCC
CYP5136A13	CYP5136A13-F	TAATTTTAATCAAAAAGTTTATGAGCATGCAGCTGCTCGT	CYP5136A13-R	ATTAATTTGAATTAACGTTTTCATTGAACCAGGGAAACGC
CYP5136A14	CYP5136A14-F	TAATTTTAATCAAAAAGTTTATGGATGCGAGGGTGCTCTT	CYP5136A14-R	ATTAATTTGAATTAACGTTTTCACTGCACGAGAGAGACGC
CYPLDSA1	CYPLDSA1-F	TAATTTTAATCAAAAAGTTTATGGCGCTTGGTCTACTTGA	CYPLDSA1-R	ATTAATTTGAATTAACGTTTTTACGCTCCATAGGTAACAA
CYPFUM15A3	CYPFUM15A3-F	TAATTTTAATCAAAAAGTTTATGACGTCCGGTCTCCTTCT	CYPFUM15A3-R	ATTAATTTGAATTAACGTTTTCACGCCGCAAGGGTGACAT
CYPFUM15A4	CYPFUM15A4-F	TAATTTTAATCAAAAAGTTTATGGCTGCGTTCACGCTCGA	CYPFUM15A4-R	ATTAATTTGAATTAACGTTTTTAGAGGAGTTCGACGCCCA
CYP5366A1	CYP5366A1-F	TAATTTTAATCAAAAAGTTTATGTCTGCAGAAGACGTTGT	CYP5366A1-R	ATTAATTTGAATTAACGTTTTCATCGCCATGTGCCTACGA
CYP5365A1	CYP5365A1-F	TAATTTTAATCAAAAAGTTTATGATGTCCAATCTTTCTTT	CYP5365A1-R	ATTAATTTGAATTAACGTTTTCAGAGGGGCGTGAATGTCG
CYP5360A1	CYP5360A1-F	TAATTTTAATCAAAAAGTTTATGTTCGAATCGCTCGTCGT	CYP5360A1-R	ATTAATTTGAATTAACGTTTCTACTCAACGTCCCATCGTA
CYP5357B1	CYP5357B1-F	TAATTTTAATCAAAAAGTTTATGCAGATCCCACTCCCTCC	CYP5357B1-R	ATTAATTTGAATTAACGTTTCGTCTTTCCCAGCTCCTCGG
CYP5359Z3	CYP5359Z3-F	TAATTTTAATCAAAAAGTTTATGATCGCAACGGTTGCGAC	CYP5359Z3-R	ATTAATTTGAATTAACGTTTTCAGTCCCTCGATTTGAAAC
CYP5359Y5	CYP5359Y5-F	TAATTTTAATCAAAAAGTTTATGGAGATCACAGCCCCTCT	CYP5359Y5-R	ATTAATTTGAATTAACGTTTCTGCGCTTCGTGGATCAGAC
CYP5359Y2	CYP5359Y2-F	TAATTTTAATCAAAAAGTTTATGGAGGCCGTCCCTTCGTT	CYP5359Y2-R	ATTAATTTGAATTAACGTTTTCAATGAAGTGGTTGCGCTT
CYP5359Y1	CYP5359Y1-F	TAATTTTAATCAAAAAGTTTATGGATGTGCTGCTCCTTGG	CYP5359Y1-R	ATTAATTTGAATTAACGTTTTCAGTGAAACAATTGCGCTT
CYP5359W2	CYP5359W2-F	TAATTTTAATCAAAAAGTTTATGAACTGGACTGGCACTGA	CYP5359W2-R	ATTAATTTGAATTAACGTTTTTAGGCTAATGCATCTCCGC
CYP5359W1	CYP5359W1-F	TAATTTTAATCAAAAAGTTTATGGCCGATCCCTTGGATCC	CYP5359W1-R	ATTAATTTGAATTAACGTTTCTCATTGGATAGTCCCCTCG
CYP5359U3	CYP5359U3-F	TAATTTTAATCAAAAAGTTTATGGTGCCTATCGCCTCTGC	CYP5359U3-R	ATTAATTTGAATTAACGTTTCTAGCGCATTCCTGCAAGTT
CYP5359U2	CYP5359U2-F	TAATTTTAATCAAAAAGTTTATGCCGTCCTTTTATCCTCA	CYP5359U2-R	ATTAATTTGAATTAACGTTTTCAGGTTTGCGAGTTTAATA
CYP5359U1	CYP5359U1-F	TAATTTTAATCAAAAAGTTTATGCGGAGTCCGAACCAGTA	CYP5359U1-R	ATTAATTTGAATTAACGTTTTCAATGGGATCCATATATCA
CYP5359T1	CYP5359T1-F	TAATTTTAATCAAAAAGTTTATGTATACGTTCTCCCCATC	CYP5359T1-R	ATTAATTTGAATTAACGTTTTTACCGCGTCCCCGGAAGCT
CYP5359S1	CYP5359S1-F	TAATTTTAATCAAAAAGTTTATGATTGTCTCCATTTTATT	CYP5359S1-R	ATTAATTTGAATTAACGTTTTTACGCTTGGGCCTGGCGTC
CYP5359R1	CYP5359R1-F	TAATTTTAATCAAAAAGTTTATGCTAGGACCTCAAAATGT	CYP5359R1-R	ATTAATTTGAATTAACGTTTTCAGTTGGACACGGCAGCGT
CYP5359Q1	CYP5359Q1-F	TAATTTTAATCAAAAAGTTTATGTTGTCGACACTCTTGCT	CYP5359Q1-R	ATTAATTTGAATTAACGTTTTCAAGCCGAACTTGTGGAGC
CYP5359M2	CYP5359M2-F	TAATTTTAATCAAAAAGTTTATGGTGATTTTTCTCAAGAT	CYP5359M2-R	ATTAATTTGAATTAACGTTTCTGCGCTCAAGTCAACCGCG
CYP5359M1	CYP5359M1-F	TAATTTTAATCAAAAAGTTTATGGGTTCTTTCCCCAGCCT	CYP5359M1-R	ATTAATTTGAATTAACGTTTTCAACCACTTGCACTCAACT
CYP5359L3	CYP5359L3-F	TAATTTTAATCAAAAAGTTTATGCTCACATCCAATCCGAT	CYP5359L3-R	ATTAATTTGAATTAACGTTTTCAATGAGCTTGTCGAATCA
CYP5359L1	CYP5359L1-F	TAATTTTAATCAAAAAGTTTATGCTGAATCTTAGCCTTGA	CYP5359L1-R	ATTAATTTGAATTAACGTTTTCATTGCCGCGTGGCTTCTG
CYP5359H1	CYP5359H1-F	TAATTTTAATCAAAAAGTTTATGGTCGACATCACCTCATC	CYP5359H1-R	ATTAATTTGAATTAACGTTTTTACAGCCTACAGGCACGGA
CYP5359G1	CYP5359G1-F	TAATTTTAATCAAAAAGTTTATGGCTGCCCATATCTTCCC	CYP5359G1-R	ATTAATTTGAATTAACGTTTCTAATCGGATTGAGAGAGGC
CYP5359C1	CYP5359C1-F	TAATTTTAATCAAAAAGTTTATGACATCGCCCGCAACGGC	CYP5359C1-R	ATTAATTTGAATTAACGTTTTCAACAGCTATCGATCTCTC
CYP5359B1	CYP5359B1-F	TAATTTTAATCAAAAAGTTTATGCCGCGGTCAAGCTTTGG	CYP5359B1-R	ATTAATTTGAATTAACGTTTTCACGACGCTTGCATCCCTT
CYP5359A5	CYP5359A5-F	TAATTTTAATCAAAAAGTTTATGCCTTTCCACACAGCGAC	CYP5359A5-R	ATTAATTTGAATTAACGTTTTCACATCGGCTCTATCATGA
CYP5359A3	CYP5359A3-F	TAATTTTAATCAAAAAGTTTATGGCGACTCTGCCCGGAGG	CYP5359A3-R	ATTAATTTGAATTAACGTTTTCACACAACATTGTGATGAG
CYP5136D5	CYP5136D5-F	TAATTTTAATCAAAAAGTTTATGTCGCTCCATTTGCTCGC	CYP5136D5-R	ATTAATTTGAATTAACGTTTTCACGTGGCGAGCGAGACGC
CYP5349A3	CYP5349A3-F	TAATTTTAATCAAAAAGTTTATGGACATCATCAAGTTTGC	CYP5349A3-R	ATTAATTTGAATTAACGTTTTTACGAGACGAGCCCCGTTG
CYP5351A3	CYP5351A3-F	TAATTTTAATCAAAAAGTTTATGTTCACAGCGGTTATATG	CYP5351A3-R	ATTAATTTGAATTAACGTTTTTAGATCGACACGTTCACAG
CYPFUM15A5	CYPFUM15A5-F	TAATTTTAATCAAAAAGTTTCTGCATGAGATCTTCATTGA	CYPFUM15A5-R	ATTAATTTGAATTAACGTTTGCCTAGCGTCAGGCCCGGCT
CYPFUM15A6	CYPFUM15A6-F	TAATTTTAATCAAAAAGTTTGAGCACCACCGGCGACGCAA	CYPFUM15A6-R	ATTAATTTGAATTAACGTTTCCGGAATGAGAATCCCAAGG
CYPLDSA2	CYPLDSA2-F	TAATTTTAATCAAAAAGTTTATGTACGAAGACCTTCCGCA	CYPLDSA2-R	ATTAATTTGAATTAACGTTTYYANGCYTGRAAYTGDATNA
CYPb5A1	CYPb5A1-F	taattttaatcaaaaagtttATGTCTAAGGCGGTGATATC	CYPb5A1-R	attaatttgaattaacgtttTCAGAACTTCGACTTGACC
CYPb5A2	CYPb5A2-F	taattttaatcaaaaagtttATGAGCCAGATTCTCACG	CYPb5A2-R	attaatttgaattaacgtttTTACAGTTTTGACTCCTGGAAC
