# Supplementary material for: Biosynthesis of mushroom-derived type II ganoderic acids by engineered yeast
Source: Nat Commun. 2022 Dec 14;13:7740. doi: 10.1038/s41467-022-35500-1 (PMC9748899; doi:10.1038/s41467-022-35500-1)
Supplement: Supplementary file 6 — Supplementary Data 4 [file 41467_2022_35500_MOESM6_ESM.xlsx]

## Sheet: Supplementary Data 4
Supplementary Data 4. Scheme for plasmids and strains construction.
Scheme for plasmids construction
Plasmids	Construction scheme	Primer a	Primer sequence (5’-3’)	Primer description	Template	Template description	Template source
pRS426-ccdB-G418r	Derived from pRS426-HXT7p-FBA1t-G418r by integrating a ccdB gene directly in the down-stream of HXT7p promoter.	425-ccdB-A-F	tgataccgcgagatccacgctcacc	Used for plasmid pRS426-ccdB-G418r construction	pRS426-HXT7p-FBA1t-G418r	Derived from commercial plasmid pRS426，incorporating G418 resistant KanMX expression cassette driven by a truncated promoter.	Lan, X., et al. (2019) 1
		425-ccdB-A-R	gtcagatcctgtagataccacatcat
		425-ccdB-B-F	aaacgttaattcaaattaattgatatagtt
		425-ccdB-B-R	ggtgagcgtggatctcgcggtatca
		425-ccdB-C-F	atgatgtggtatctacaggatctgac
		425-ccdB-C-R	aaactttttgattaaaatta
		425-ccdB-D-F	taattttaatcaaaaagttttgagaccacgcgtggatccg		pSET152-hyg-gapdh(lib)-egfp(ATG)-ccdB	Used for amplifying the ccdB gene.	Tu, R., et al. (2021) 2
		425-ccdB-D-R	attaatttgaattaacgttttgagaccttatattccccag
		P450-CX-F	gccaatacttcacaatgttc	Sequencing primers used for plasmid pRS426-ccdB-G418r verification
		P450-CX-R	tcattttgtcattgaccttc
pRS425-CYP5150L8-iGLCPR-Hygr	Derived from pRS425-iGLCPR-Hygr by integrating the CYP5150L8 expression cassette in the PmeI site.	HF-CYP5150L8-F	gaaggttttgggacggtttaaagatgagctaggcttttg	Used for plasmid pRS425-CYP5150L8-iGLCPR-Hygr construction	pRS426-CYP5150L8-G418r	Used for amplifying the CYP5150L8 expression cassette.	Lan, X., et al. (2019) 1
		HF-CYP5150L8-R	cgagcggtctaaggcggtttacttctcgtaggaacaattt
		HF-CYP5150L8-CX-F	atttcgatgatgcagcttgg	Sequencing primers used for plasmid pRS425-CYP5150L8-iGLCPR-Hygr verification
		HF-CYP5150L8-CX-R	acatcaaaatccacattctc
pRS425-Tdh3p-CYP512W2-Tef1t-CYP5150L8-iGLCPR-Hygr	Derived from plasmid pRS425-Tdh3p-ERG1-Tef1t-CYP5150L8-iGLCPR-Hygr by replacing the erg1 gene with cyp512w2 gene.	JY-E3-P1-F	tttgtttgtttatgtgtgtttattcg	Used for plasmid pRS425-Tdh3p-CYP512W2-Tef1t-CYP5150L8-iGLCPR-Hygr construction	pRS425-Tdh3p-ERG1-Tef1t-CYP5150L8-iGLCPR-Hygr	Serves as the plasmid backbone.	Lab stock
		JY-E3-P1-R	cttgaccgcagttaactgtg
		JY-E3-P2-F	cacagttaactgcggtcaag
		JY-E3-P2-R	gttgcgcagcctgaatggcg
		JY-E3-P3-F	cgccattcaggctgcgcaac
		JY-E3-P3-R	ggagattgataagacttttctag
		JY-E3-P4-F	gaaaagtcttatcaatctccTCAAGAAGCCTGCGCATGC		Ganoderma lucidum cDNA	Serves as template for amplifying the cyp512w2 coden sequence.	This study
		JY-E3-P4-R	aacacacataaacaaacaaaATGGCGACGTTGGAGGACC
		JY-E3-P1-P2-CX-F	gtaagacgattgctaaccac	Sequencing primers used for plasmid pRS425-Tdh3p-CYP512W2-Tef1t-CYP5150L8-iGLCPR-Hygr verification
		JY-E3-P2-P3-CX-F	gttgagtgttgttccagtttg
		JY-E3-P3-P4-CX-F	atgtgatttcgaccattgac
		JY-E3-P1-P4-CX-R	aagacggtaggtattgattg
pRS425-HXT7p-CYP512W2-FBA1t-CYP5150L8-iGLCPR-Hygr	Derive from plasmid pRS425-Tdh3p-ERG1-Tef1t-CYP5150L8-iGLCPR-Hygr by replacing the ERG1 expression cassette with CYP512W2 expression cassette.	JY-HF-E3-P1-F	ctgcagccttggcgtaatc	Used for plasmid pRS425-HXT7p-CYP512W2-FBA1t-CYP5150L8-iGLCPR-Hygr construction	pRS425-Tdh3p-ERG1-Tef1t-CYP5150L8-iGLCPR-Hygr	Serves as the plasmid backbone.	Lab stock
		JY-E3-P1-R	cttgaccgcagttaactgtg
		JY-E3-P2-F	cacagttaactgcggtcaag
		JY-E3-P2-R	gttgcgcagcctgaatggcg
		JY-E3-P3-F	cgccattcaggctgcgcaac
		JY-HF-E3-P3-R	gatatcaagcttatcgatac
		JY-HF-E3-P4-F	gtatcgataagcttgatatcaaagatgagctaggcttttg		pRS426-CYP512W2-G418r	Serves as template for amplifying the cyp512w2 expression cassette.	This study
		JY-HF-E3-P4-R	tgattacgccaaggctgcagacttctcgtaggaacaatttc
		JY-E3-P1-P2-CX-F	gtaagacgattgctaaccac	Sequencing primers used for plasmid pRS425-HXT7p-CYP512W2-FBA1t-CYP5150L8-iGLCPR-Hygr verification
		JY-E3-P2-P3-CX-F	gttgagtgttgttccagtttg
		JY-HF-E3-P3-P4-CX-F	attcgatatttctatgttcg
		JY-HF-E3-P1-P4-CX-R	cctttgagtgagctgatacc
pRS424-HXT7p-CYP512W2-FBA1t-iGLCPR-Hygr	Derived from plasmid pRS425-CYP5150L8-iGLCPR-Hygr by replacing the leu2 gene and the CYP5150L8 expression cassette with the trp1 gene and the CYP512W2 expression cassette, respectively.	Trp-YZ-down	ctatttcttagcatttttgacgaaat	Used for plasmid pRS424-HXT7p-CYP512W2-FBA1t-iGLCPR-Hygr construction	TRP1 expression cassette DNA fragment	Used for amplifying the TRP1 expression cassette.	Kindly provided by Dr. Xueli Zhang (Tianjin Institute of Industrial Biotechnology, Chinese Academy of Sciences, China)
		Trp-YZ-up	atgtctgttattaatttcacaggtag
		425(TRP1)-P2F	tgaaattaataacagacataggggcagacattagaatg		pRS425-CYP5150L8-iGLCPR-Hygr	Used as the backbone.	This study
		425(TRP1)-P2R	cctagctcatctttaaaccgtc
		425(TRP1)-P3F	gacggtttaaagatgagctaggcttttgt		pRS426-CYP512W2-G418r	Used for amplifying the CYP512W2 expression cassette.	This study
		425(TRP1)-P3R	acttctcgtaggaacaatttcg
		425(TRP1)-P4F	cgaaattgttcctacgagaagt		pRS425-CYP5150L8-iGLCPR-Hygr	Used as the backbone.	This study
		425(TRP1)-P4R	gagatacctacagcgtgagc
		425(TRP1)-P5F	gctcacgctgtaggtatctc
		425(TRP1)-P5R	caaaaatgctaagaaatagaaagattctctttttttatgatatttgtac
		425-CX-P5-P1-F	ttgataaatgtatgtagattgc	Sequencing primers used for plasmid pRS424-HXT7p-CYP512W2-FBA1t-iGLCPR-Hygr verification
		425-CX-P1-P2-F	cacgccaaccaagtatttcg
		425-CX-P2-P3-F	atgtcacgcttacattcacg
		425-CX-P3-P4-F	cagttgccaataagttacag
		425-CX-P4-P5-F	gcaggaaagaacatgtgagc
pET28a-Delta1-Delta2	Derived from plasmid pET28a by integrating the delta sequence.	1-28a-Delta-F	gttgatttctattccaacaTGAAGAGCCAAAGCCCGAAAGGAAGC	Used for plasmid pET28a-Delta1-Delta2 construction	pET28a	Serves as the plasmid backbone.	Lab stock
		1-28a-Delta-R	gttagacgtttcagcttccaTGAAGAGCGGTATATCTCCTTCTTAAAGTTAAAC
		1-Delta-F	tggaagctgaaacgtctaacg		Saccharomyces cerevisiae gDNA	Used for amplifying the delta sequence.	This study
		1-Delta-R	tgttggaatagaaatcaactatcatctac
		1-28a-Delta-CX-F	GGTGATGTCGGCGATATAGG	Sequencing primer used for plasmid pET28a-Delta1-Delta2 verification
pET28a-Delta1-CYP5150L8-iGLCPR-Delta2	Derived from plasmid pET28a-Delta1-Delta2 by integrating the CYP5150L8 and iGLCPR expresssion cassettes. Delta1 and Delta2 means the left and rignt homologous Delta sequence arm used for homologous integration in Delta loci of Saccharomyces cerevisiae chromosome.	2-Delta2-F	tcgaggatataggaatcctcaaaatg	Used for plasmid pET28a-Delta1-CYP5150L8-iGLCPR-Delta2 construction	pET28a-Delta1-Delta2	Serves as the plasmid backbone.	This study
		2-Delta2-R	GCAGGAAAGAACATGTGAGC
		2-Delta1-F	GCTCACATGTTCTTTCCTGC
		2-Delta1-R	ggagaacttctagtatattctgtatacctaatattatag
		2-L8-F	gaatatactagaagttctccacttctcgtaggaacaatttc		pRS426-CYP5150L8-G418r	Used for amplifying the CYP5150L8 expression cassette.	This study
		2-L8-R	gtagaaacattttgaagctgtgtttaaagatgagctaggcttttg
		2-CPR-F	acagcttcaaaatgtttctactc		pRS425-iGLCPR-Hygr	Used for amplifying the iGLCPR expression cassette.	Lan, X., et al. (2019) 1
		2-CPR-R	gaggattcctatatcctcgacaggaagaatacactatactggatc
		2-CX-28a-F	CACCGAACTGAGATACCTAC	Sequencing primers used for plasmid pET28a-Delta1-CYP5150L8-iGLCPR-Delta2 verification
		1-28a-Delta-CX-F	GGTGATGTCGGCGATATAGG
		2-CX-L8-CPR-F	ccatggacaaagacagcacg
		2-CX-Delta2-CPR-R	GATATAGTTCCTCCTTTCAG
pCAS-Phe-HO-YW	Derived from pCAS-Phe-HO by exchanging the N20 sequence to conduct CRISPR-Cas9 mediated Delta integration.	Delta-Inte-P1-F	TATACTAGAAGTTCTCCTCGgttttagagctagaaatagcaag	Used for plasmid pCAS-Phe-HO-YW structioncon	pCAS-Phe-HO	Serves as the plasmid backbone.	Kindly provided by Dr. Qinhong Wang (Tianjin Institute of Industrial Biotechnology, Chinese Academy of Sciences, China)
		Delta-Inte-P1-R	ctatcatcatggatcagctg
		Delta-Inte-P2-F	gcagctgatccatgatgatag
		Delta-Inte-P2-R	CGAGGAGAACTTCTAGTATAaaagtcccattcgccacc
		CX-pCAS-YW-N20-F	tcacaccctacaatgttctg	Sequencing primers used for plasmid pCAS-Phe-HO-YW verification
		CX-pCAS-Phe-HO-YW-F	atatgctcacctctttgatg
pET28a-Delta1-eGFP-TRP1-CYP5150L8-iGLCPR-Delta2	Derived from plasmid pET28a-Delta1-CYP5150L8-iGLCPR-Delta2 by incorporating eGFP and TRP1 expression cassettes.	P1-CPR-Delta2-F	acagcttcaaaatgtttctactcc	Used for plasmid pET28a-Delta1-eGFP-TRP1-CYP5150L8-iGLCPR-Delta2 construction	pET28a-Delta1-CYP5150L8-iGLCPR-Delta2	Serves as the plasmid backbone harboring the iGLCPR expression cassette.	This study
		P1-CPR-Delta2-R	CTGATGATGCATGGTTACTCAC
		P2-Delta1-F	GTGAGTAACCATGCATCATCAG
		P2-Delta1-R	ggagaacttctagtatattctgtatacctaatattatag
		P3-Apr1-F	gaatatactagaagttctcccggcaccccatagggaac		pSET152 plasmid	Supplys two DNA fragment Apr1 and Apr2, which were placed directly in the two sides of eGFP+TRP1 fragment.	Lab stock
		P3-Apr1-R	ccaacacgacgctgcatcttgccgagttgatggcaaaggttccctatggggtgccg
		P4-Tef1t-F	agatgcagcgtcgtgttggatagcgccgatcaaagtatt		pRS425-Tdh3p-ERG1-Tef1t-CYP5150L8-iGLCPR-Hygr	Used for amplifying the Tef1t terminator used for eGFP expression.	Lab stock
		P4-Tef1t-R	ggagattgataagacttttctagttg
		P5-eGFP-F	gaaaagtcttatcaatctccTTACTTGTACAGCTCGTCCATGC		eGFP coden sequence DNA fragment	Used for amplifying the egfp gene sequence.	Kindly provided by Dr. Xueli Zhang (Tianjin Institute of Industrial Biotechnology, Chinese Academy of Sciences, China)
		P5-eGFP-R	acacacataaacaaacaaaATGGTGAGCAAGGGCGAG
		P6-Tdh3p-F	tttgtttgtttatgtgtgtttattcg		pRS425-Tdh3p-ERG1-Tef1t-CYP5150L8-iGLCPR-Hygr	Used for amplifying the Tdh3p promotor used for eGFP expression.	Lab stock
		P6-Tdh3p-R2	acctgagtattcccacagttagtttatcattatcaatactgccatttc
		P6.5-LEU2p-F	aactgtgggaatactcaggtatcg		pRS425-iGLCPR-Hygr	Used for amplifying the promoter of LEU2 expression cassette.	Lan, X., et al. (2019) 1
		P6.5-LEU2p-R	gtgaaattaataacagacataggggcagacattagaatgg
		Trp-YZ-up	atgtctgttattaatttcacaggtag		TRP1 expression cassette DNA fragment	Used for amplifying the trp1 gene sequence.	Kindly provided by Dr. Xueli Zhang (Tianjin Institute of Industrial Biotechnology, Chinese Academy of Sciences, China)
		Trp-YZ-down	ctatttcttagcatttttgacgaaat
		P8-TRP1t-F	caaaaatgctaagaaatagaaagattctctttttttatgatatttgtac		pRS425-iGLCPR-Hygr	Used for amplifying the terminator of LEU2 expression cassette.	Lan, X., et al. (2019) 1
		P8-TRP1t-R	atactaagaaaccattattatcatgacattaac
		P9-Apr2-F	taataatggtttcttagtatggcaagatgcagcgtcgt		pSET152 plasmid	Supplys two DNA fragment Apr1 and Apr2, which were placed directly in the two sides of eGFP+TRP1 fragment.	Lab stock
		P9-Apr2-R	agcctagctcatctttaaactgtccatgaactcgatggg
		P10-L8-F	gtttaaagatgagctaggcttttg		pRS426-CYP5150L8-G418r	Used for amplifying the CYP5150L8 expression cassette.	Lan, X., et al. (2019) 1
		P10-L8-R	tagaaacattttgaagctgtacttctcgtaggaacaatttcg
		Inte-CX-P10-P1-R	tagtacgggtaattaacgacac	Sequencing primers used for plasmid pET28a-Delta1-eGFP-TRP1-CYP5150L8-iGLCPR-Delta2 verification
		Inte-CX-P1-P2-F	CAAACCGTTATTCATTCGTG
		Inte-CX-P2-P4-F	GGTGATGTCGGCGATATAGG
		Inte-CX-P4-P5-F	cgtaacgatgaattgggaac
		Inte-CX-P5-P6-F	AGACGTTGTGGCTGTTGTAG
		Inte-CX-P6-P7-F	cacctacgatgttatatattctgtg
		Inte-CX-P7-P8-F	atgttagctggtggactgac
		Inte-CX-P8-P10-F	ctcaagaattttactctgtcag
pET28a-rDNA1-rDNA2	Derived from pET28a by integrating rDNA sequence amplified via PCR from Saccharomyces cerevisiae genome DNA.rDNA1 and rDNA2 means the left and rignt homologous rDNA sequence arm used for homologous integration in rDNA loci of Saccharomyces cerevisiae chromosome.	rDNA-F	atgagagtagcaaacgtaagtctaaag	Used for plasmid pET28a-rDNA1-rDNA2 construction	Saccharomyces cerevisiae gDNA	Used for amplifying the rDNA sequence.	This study
		rDNA-R	tttcctctaatcaggttccac
		1-28a-rDNA-F	tggaacctgattagaggaaaTGAAGAGCCAAAGCCCGAAAGGAAGC		pET28a	Serves as the plasmid backbone.	Lab stock
		1-28a-rDNA-R	cttacgtttgctactctcatTGAAGAGCGGTATATCTCCTTCTTAAAGTTAAAC
		28a-CX-F	GGTGATGTCGGCGATATAGG	Sequencing primers used for plasmid pET28a-rDNA1-rDNA2 verification
		28a-CX-R	CTTAATGCGCCGCTACAGG
pET28a-rDNA1-eGFP-TRP1-CYP5150L8-iGLCPR-rDNA2	Derived from pET28a-rDNA1-rDNA2 in integrating eGFP, TRP1, CYP5150L8 and iGLCPR expression cassettes.	28a-donor-rDNA-F	ttaaggcagagcgacagag	Used for plasmid pET28a-rDNA1-eGFP-TRP1-CYP5150L8-iGLCPR-rDNA2 construction	pET28a-rDNA1-rDNA2	Serves as the plasmid backbone.	This study
		28a-donor-rDNA-R	gttccctatggggtgccgctacgtatttctcgccgag
		donor-P1-F	cggcaccccatagggaac		pET28a-Delta1-eGFP-TRP1-CYP5150L8-iGLCPR-Delta2	Used for amplying the eGFP, TRP1, CYP5150L8 and iGLCPR expression cassettes.	This study
		donor-P1-L8-R	tctcgcacagatgtccacattc
		donor-P2-L8-F	tgtggacatctgtgcgag
		donor-P2-R	ctctgtcgctctgccttaacaggaagaatacactatactggatct
		D-CX-R3	gacaagcctactcgaattcg	Sequencing primers used for plasmid pET28a-rDNA1-eGFP-TRP1-CYP5150L8-iGLCPR-rDNA2 verification
		D-CX-F1	taatgtatgatatccgttgg
		D-CX-L8-R2	tctcagagaccatgcagaag
pCAS-Phe-HO-rDNA	Derived from pCAS-Phe-HO by exchanging the N20 sequence to conduct CRISPR-Cas9 mediated rDNA loci integration.	rDNA-Inte-P1-F	cggcgagaaatacgtagttagttttagagctagaaatagcaag	Used for plasmid pCAS-Phe-HO-rDNA construction	pCAS-Phe-HO-YW	Serves as the plasmid backbone.	This study
		Delta-Inte-P1-R	ctatcatcatggatcagctg
		Delta-Inte-P2-F	gcagctgatccatgatgatag
		rDNA-Inte-P2-R	taactacgtatttctcgccgaaagtcccattcgccacc
		CX-pCAS-N20-F	tcacaccctacaatgttctg	Sequencing primers used for plasmid pCAS-Phe-HO-rDNA verification
		CX-pCAS-F	atatgctcacctctttgatg
pRS425-HXT7p-CYP512W2-FBA1t-iGLCPR-Hygr	Derived from pRS425-CYP5150L8-iGLCPR-Hygr by exchanging the expression cassette of CYP5150L8 to CYP512W2.	425-E3-CPR-P1-F	gaaattgttcctacgagaagtaaac	Used for plasmid pRS425-HXT7p-CYP512W2-FBA1t-iGLCPR-Hygr construction	pRS425-CYP5150L8-iGLCPR-Hygr	Serves as the plasmid backbone.	This study
		425-E3-CPR-P1-R	catgtaactcgccttgatcg
		425-E3-CPR-P2-F	cgatcaaggcgagttacatg
		425-E3-CPR-P2-R	acaaaagcctagctcatctttaaac
		425-E3-CPR-E3-F	aaagatgagctaggcttttgt		pRS426-CYP512W2-G418r	Used for amplifying the CYP512W2 expression cassette.	This study
		425-E3-CPR-E3-R	acttctcgtaggaacaatttcg
		425-E3-CPR-P1-P2-CX-F	ctgcaatgataccgcgagac	Sequencing primers used for plasmid pRS425-HXT7p-CYP512W2-FBA1t-iGLCPR-Hygr verification
		425-E3-CPR-P2-P3-CX-F	atgtcacgcttacattcacg
		425-E3-CPR-E3-P1-CX-F	cgaacattgtgaagtattgg
pRS425-HXT7p-CYP512W2-FBA1t-Hygr	Derived from pRS425-HXT7p-CYP512W2-FBA1t-iGLCPR-Hygr by deleting the iGLCPR expression cassette.	425-E3-P1-F	gtaatacgactcctggttccctttagtgagg	Used for plasmid pRS425-HXT7p-CYP512W2-FBA1t-Hygr construction	pRS425-HXT7p-CYP512W2-FBA1t-iGLCPR-Hygr	Serves as the plasmid backbone.	This study
		425-E3-P1-R	cttatctccaatcaagccac
		425-E3-P2-F	tgtggcttgattggagataagtct
		425-E3-P2-R	aaccaggagtcgtattacgcgcgctc
		425-CX-F11	cttaatgcgccgctacagg	Sequencing primers used for plasmid pRS425-HXT7p-CYP512W2-FBA1t-Hygr verification
		425-CX-F2	cttcaggcaagttcaatgac
Scheme for strains construction
strains b	Description	Reference or source
E. coli DH5α	General cloning host.	TaKaRa, Japan
E. coli DB3.1	General cloning host with ccdB resistant gene.	Lab stock
YL-T3	BY4742, Δtrp1, δDNA:: PPGK1‐tHMG1‐TADH1‐PTEF1‐LYS2‐TCYC1, TRP:: HIS‐PPGK1-ERG20‐TADH1‐PTEF1‐ERG9‐TCYC1‐PTDH3‐ERG1‐TTPL1.	Lan, X., et al. (2019) 1
iGLCPR-r	YL-T3 harboring plasmid pRS425-iGLCPR-Hygr.	This study
CK-r-iGLCPR-r	YL-T3 harboring plasmids pRS426-HXT7p-FBA1t-G418r and pRS425-iGLCPR-Hygr.	This study
CYP(s)-r-iGLCPR-r	YL-T3 harboring plasmids pRS426-CYP(s)-G418r and pRS425-iGLCPR-Hygr.	This study
CYP5150L8-iGLCPR-r	YL-T3 harboring plasmid pRS425-CYP5150L8-iGLCPR-Hygr.	This study
CK-r-CYP5150L8-iGLCPR-r	YL-T3 harboring plasmids pRS426-HXT7p-FBA1t-G418r and pRS425-CYP5150L8-iGLCPR-Hygr.	This study
CYP(s)-r-CYP5150L8-iGLCPR-r	YL-T3 harboring plasmids pRS426-CYP(s)-G418r and pRS425-CYP5150L8-iGLCPR-Hygr.	This study
(T)CYP512W2-CYP5150L8-iGLCPR-r	YL-T3 harboring plasmid pRS425-Tdh3p-CYP512W2-Tef1t-CYP5150L8-iGLCPR-Hygr.	This study
CK-r-(T)CYP512W2-CYP5150L8-iGLCPR-r	YL-T3 harboring plasmids pRS426-HXT7p-FBA1t-G418r and pRS425-Tdh3p-CYP512W2-Tef1t-CYP5150L8-iGLCPR-Hygr.	This study
CYP(s)-r-(T)CYP512W2-CYP5150L8-iGLCPR-r	YL-T3 harboring plasmids pRS426-CYP(s)-G418r and pRS425-Tdh3p-CYP512W2-Tef1t-CYP5150L8-iGLCPR-Hygr.	This study
CYP512W2-CYP5150L8-iGLCPR-r	YL-T3 harboring plasmid pRS425-HXT7p-CYP512W2-FBA1t-CYP5150L8-iGLCPR-Hygr.	This study
CK-r-CYP512W2-CYP5150L8-iGLCPR-r	YL-T3 harboring plasmids pRS426-HXT7p-FBA1t-G418r and pRS425-HXT7p-CYP512W2-FBA1t-CYP5150L8-iGLCPR-Hygr.	This study
CYP(s)-r-CYP512W2-CYP5150L8-iGLCPR-r	YL-T3 harboring plasmids pRS426-CYP(s)-G418r and pRS425-HXT7p-CYP512W2-FBA1t-CYP5150L8-iGLCPR-Hygr.	This study
CYP512W2-iGLCPR-r-CYP5150L8-iGLCPR-r	YL-T3 harboring plasmids pRS425-CYP5150L8-iGLCPR-Hygr and pRS424-HXT7p-CYP512W2-FBA1t-iGLCPR-Hygr.	This study
CYP(s)-r-CYP512W2-iGLCPR-r-CYP5150L8-iGLCPR-r	YL-T3 harboring plasmids pRS426-CYP(s)-G418r, pRS425-CYP5150L8-iGLCPR-Hygr and pRS424-HXT7p-CYP512W2-FBA1t-iGLCPR-Hygr.	This study
SC62	YL-T3-rDNA::eGFP-TRP1-CYP5150L8-iGLCPR. After homologous recombination mediated rDNA loci integration, FACS and fermentaton verification, we obtained a strain with the highest GA-HLDOA production.	This study
SC62-CYP512W2-iGLCPR-r	SC62 harboring plasmid pRS425-HXT7p-CYP512W2-FBA1t-iGLCPR-Hygr.	This study
SC62-CK-r-CYP512W2-iGLCPR-r	SC62 harboring plasmids pRS426-HXT7p-FBA1t-G418r and pRS425-HXT7p-CYP512W2-FBA1t-iGLCPR-Hygr.	This study
SC62-CYP(s)-r-CYP512W2-iGLCPR-r	SC62 harboring plasmids pRS426-CYP(s)-G418r and pRS425-HXT7p-CYP512W2-FBA1t-iGLCPR-Hygr.	This study
SC62-CYP512W2-r	SC62 harboring plasmid pRS425-HXT7p-CYP512W2-FBA1t-Hygr.	This study
SC62-CK-r-CYP512W2-r	SC62 harboring plasmids pRS426-HXT7p-FBA1t-G418r and pRS425-HXT7p-CYP512W2-FBA1t-Hygr.	This study
SC62-CYP(s)-r-CYP512W2-r	SC62 harboring plasmids pRS426-CYP(s)-G418r and pRS425-HXT7p-CYP512W2-FBA1t-Hygr.	This study
a F, forword primer; R, reverse primer; CX, primer used for secquencing confirmation.
b CYP(s) means different CYP.
References: 1. Lan X, Yuan W, Wang M, Xiao H. Efficient biosynthesis of antitumor ganoderic acid HLDOA using a dual tunable system for optimizing the expression of CYP5150L8 and a Ganoderma P450 reductase. Biotechnol Bioeng 116, 3301-3311 (2019). 2. Tu R, et al. Droplet-based microfluidic platform for high-throughput screening of Streptomyces. Commun Biol 4, 647 (2021).
