# Supplementary material for: Biosynthesis of mushroom-derived type II ganoderic acids by engineered yeast
Source: Nat Commun. 2022 Dec 14;13:7740. doi: 10.1038/s41467-022-35500-1 (PMC9748899; doi:10.1038/s41467-022-35500-1)
Supplement: Supplementary file 7 — Supplementary Data 5 [file 41467_2022_35500_MOESM7_ESM.xlsx]

## Sheet: Supplementary Data 5
Supplementary Data 5. 13C-NMR and 1H-NMR data of compounds.
(1) ST-3				(2) 3,28-dihydroxy-lanosta-8, 24-dien-26 oic acid				(3) Ganoderic acid Y				(4) Ganodermic acid Jb				(5) 15-hydroxy-ganoderic acid HLDOA				(6) 15, 30-dihydroxy-ganoderic acid HLDOA				(7) 7-oxo-15-hydroxy-ganoderic acid HLDOA
C position	13C NMR (ppm)	1H NMR (δppm, J, N)		C position	13C NMR (ppm)	1H NMR (δppm, J, N)		C position	13C NMR (ppm)	1H NMR (δppm, J, N)		C position	13C NMR (ppm)	1H NMR (δppm, J, N)		C position	13C NMR (ppm)	1H NMR (δppm, J, N)		C position	13C NMR (ppm)	1H NMR (δppm, J, N)		C position	13C NMR (ppm)	1H NMR (δppm, J, N)
1，24	18.75	1.26 (s, 3H)		1	17.89	(1.4m,1.57m,2H)		1	27.92	(1.32m, 1.99m, 2H)		1	37.34	(1.42m, 2.03m, 2H)		1	35.5	(1.22m, 1.74m, 2H)		1	35.4	(1.26m, 1.75m, 2H)		1	34.71	(1.43m, 1.87m, 2H)
2，23	58.36	-		2	35.46	(1.09m,1.63m,2H)		2	27.8	(1.67m, 1.72m, 2H)		2	28.65	1.69 (m, 2H)		2	27.78	(1.59m, 1.68m, 2H)		2	27.71	(1.60m, 1.68m, 2H)		2	27.35	(1.69m, 1.77m, 2H)
3，22	64.23	2.70 (t, J = 6.3 Hz, 1H)		3	70.73	3.45(m,1H)		3	78.98	3.25 (dd, J = 11.6, 4.3 Hz, 1H)		3	79.74	3.17 (dd, J = 10.9, 5.0 Hz, 1H)		3	78.9	3.24 (dd, J = 11.7, 4.5 Hz, 1H)		3	78.76	3.25 (dd, J = 11.7, 4.5 Hz, 1H)		3	77.75	3.29 (dd, J = 11.7, 4.4 Hz, 1H)
4，21	27.47	(1.56m, 1.66m, 2H)		4	42.48	-		4	38.71	-		4	39.92	-		4	38.86	-		4	38.87	-		4	38.87	-
5，20	36.31	(2.09m, 2.15m, 2H)		5	42.32	1.4(m,1H)		5	49.11	1.09 (dd, J = 11.4, 4.3 Hz, 1H)		5	50.74	1.08 (dd, J = 12.0, 3.6 Hz, 1H)		5	50.24	1.05 (dd, J = 12.7, 2.1 Hz, 1H)		5	50.3	1.15 (dd, J = 12.7, 2.2 Hz, 1H)		5	49.47	1.63 (m, 1H)
6,19	134.01	-		6	26.07	(1.94m,2.03m,2H)		6	23.01	(2.07m, 2.10m, 2H)		6	24.22	(2.08m, 2.15m, 2H)		6	18.24	(1.52m, 1.74m, 2H)		6	18.41	(1.53m, 1.75m, 2H)		6	36.49	(2.50m, 2.56m, 2H)
7,18	124.93	5.16 (m, 1H)		7	28.16	(1.29m,1.9m,2H)		7	120.34	5.48 (d, J = 5.1 Hz, 1H)		7	122.82	5.91 (d, J = 6.7 Hz, 1H)		7	27.12	(2.15m, 2.22m, 2H)		7	29.58	-		7	201.76	-
8,17	26.67	(2.00m, 2.09m, 2H)		8	134.04	-		8	142.57	-		8	142.48	-		8	133.37	-		8	130.58	-		8	138.71	-
9,16	39.68	(2.00m, 2.09m, 2H)		9	134.86	-		9	145.95	-		9	147.89	-		9	135.42	-		9	137.98	-		9	169.63	-
10,15	135.02	-		10	36.75	-		10	37.38	-		10	38.79	-		10	37.12	-		10	37.57	-		10	40.21	-
11,14	124.36	5.16 (m, 1H)		11	31.03	(1.66m,1.69m,2H)		11	116.2	5.32 (d, J = 6.3 Hz, 1H)		11	117.16	5.34 (d, J = 6.3 Hz, 1H)		11	20.82	(2.01m, 2.03m, 2H)		11	20.97	(2.08m, 2.12m, 2H)		11	23.99	(2.31m, 2.40m, 2H)
12,13	28.27	2.01 (d, J = 3.3 Hz, 2H)		12	21	2(m,2H)		12	37.81	(2.08m, 2.21d, J = 18.0 Hz, 2H)		12	39.9	(2.08m, 2.32m, 2H)		12	31.58	(1.66m, 1.82m, 2H)		12	31.54	(1.64m, 1.81m, 2H)		12	30.75	(1.74m, 1.87m, 2H)
25，30	24.91	1.30 (s, 3H)		13	44.54	-		13	43.81	-		13	45.64	-		13	51.74	-		13	46.33	-		13	45.75	-
26,29	16.05	1.62 (s, 3H)		14	49.9	-		14	50.32	-		14	53.36	-		14	45.14	-		14	56.02	-		14	51.3	-
27,28	16.01	1.60 (s, 3H)		15	30.92	(1.14m,1.56m,2H)		15	31.49	(1.39m, 1.61m, 2H)		15	75.27	4.23 (dd, J = 9.7, 6.0 Hz, 1H)		15	73.63	4.22 (dd, J = 9.7, 5.9 Hz, 1H)		15	74.91	4.50 (dd, J = 9.7, 5.8 Hz, 1H)		15	72.01	4.27 (dd, J = 9.4, 6.4 Hz, 1H)
				16	27.64	1.51(m,2H)		16	35.72	(1.43m, 1.99m, 2H)		16	40.59	(1.82m, 1.91m, 2H)		16	39.36	(1.72m, 1.94m, 2H)		16	40.16	(1.98m, 2.03m, 2H)		16	37.17	(1.88m, 1.93m, 2H)
				17	50.26	1.47(m,1H)		17	50.86	1.58 (m, 1H)		17	50.24	1.69 (m, 1H)		17	48.92	1.60 (m, 1H)		17	50.08	1.76 (m, 1H)		17	48.2	1.61 (m, 1H)
				18	16.05	0.67 (s, 3H)		18	15.67	0.57 (s, 3H)		18	16.81	0.65 (s, 3H)		18	16.09	0.74 (s, 3H)		18	17.55	0.71 (s, 3H)		18	16.15	0.70 (s, 3H)
				19	19.86	0.94 (s, 3H)		19	22.76	0.98 (s, 3H)		19	23.6	1.00 (s, 3H)		19	19.1	0.99 (s, 3H)		19	27.93	1.01 (s, 3H)		19	18.25	1.18 (s, 3H)
				20	36.25	1.38(m,1H)		20	36.16	1.42 (m, 1H)		20	37.39	1.42 (m, 1H)		20	36.16	1.37 (m, 1H)		20	36	1.39 (m, 1H)		20	36.05	1.40 (m, 1H)
				21	18.81	0.91 (d, J = 6.4 Hz, 3H)		21	18.31	0.93 (d, J = 6.5 Hz, 3H)		21	18.15	0.95 (d, J = 6.5 Hz, 3H)		21	18.37	0.91 (d, J = 6.5 Hz, 3H)		21	18.19	0.90 (d, J = 6.4 Hz, 3H)		21	18.47	0.92 (d, J = 6.4 Hz, 3H)
				22	35.01	(1.12m,1.48m,2H)		22	34.75	(1.19m, 1.56m, 2H)		22	36.24	(1.18m, 1.55m, 2H)		22	34.72	(1.17m, 1.52m, 2H)		22	34.62	(1.20m, 1.51m, 2H)		22	34.59	(1.21m, 1.55m, 2H)
				23	25.46	(2.05m,2.19m,2H)		23	25.92	(2.13m, 2.27m, 2H)		23	26.75	(2.13m, 2.26m, 2H)		23	25.8	(2.12m, 2.24m, 2H)		23	25.69	(2.10m, 2.24m, 2H)		23	25.7	(2.12m, 2.24m, 2H)
				24	142.53	6.64 (t, J = 7.5 Hz,1H)		24	145.67	6.90 (t, J = 7.5 Hz, 1H)		24	144.32	6.77 (m, 1H)		24	145.24	6.86 (td, J = 7.6, 1.5 Hz, 1H)		24	145.16	6.85 (td, J = 7.7, 1.5 Hz, 1H)		24	145.03	6.86 (t, J = 7.6 Hz, 1H)
				25	127.89	-		25	126.48	-		25	128.95	-		25	126.27	-		25	126.21	-		25	126.6	-
				26	169.34	-		26	172.01	-		26	171.87	-		26	169.81	-		26	169.6	-		26	170.9	-
				27	12.61	1.73 (s, 3H)		27	12.04	1.84 (s, 3H)		27	12.66	1.82 (s, 3H)		27	12.17	1.85 (s, 3H)		27	12.18	1.85 (s, 3H)		27	12.11	1.84 (s, 3H)
				28	64.88	3.11 (dt, J = 10.6, 5.7 Hz,2H)		28	28.15	1.01 (s, 3H)		28	29.03	0.99 (s, 3H)		28	27.95	1.00 (s, 3H)		28	18.82	1.01 (s, 3H)		28	27.36	1.01 (s, 3H)
				29	12.93	0.57 (s, 3H)		29	15.8	0.88 (s, 3H)		29	16.72	0.88 (s, 3H)		29	15.45	0.82 (s, 3H)		29	15.52	0.83 (s, 3H)		29	15.3	0.90 (s, 3H)
				30	24.57	0.85 (s, 3H)		30	25.56	0.88 (s, 3H)		30	19.09	0.94 (s, 3H)		30	16.9	0.93 (s, 3H)		30	66.63	(3.66d, J = 11.0 Hz, 4.02d, J = 11.1 Hz, 2H)		30	18.67	0.91 (s, 3H)
