# Supplementary material for: Biosynthesis of mushroom-derived type II ganoderic acids by engineered yeast
Source: Nat Commun. 2022 Dec 14;13:7740. doi: 10.1038/s41467-022-35500-1 (PMC9748899; doi:10.1038/s41467-022-35500-1)
Supplement: Supplementary file 9 — Source Data [file 41467_2022_35500_MOESM9_ESM.xlsx]

## Sheet: Fig. 5
Fig. 5b				Fig. 5c			Fig. 5d
Colonies	Fluorescence/OD600	Name of the selected clones		Colonies	GA-HLDOA production (mg/L)					GA-Jb production (mg/L)					GA-Y production (mg/L)					GA-HLDOA production (mg/L)
1	3721.07			1	33.053		Strains	G418 (mg/L)	Hyg (mg/L)	repeat 1	repeat 2	repeat 3	AVE	SD	repeat 1	repeat 2	repeat 3	AVE	SD	repeat 1	repeat 2	repeat 3	AVE	SD
2	3640.44			2	21.5668		1	0	0	0	1.61678	1.25233	0.95637	0.69243	1.39718	11.2025	9.86174	7.48716	4.34091	1.77217	32.1834	24.5613	19.5056	12.9198
3	7822.33			3	18.882		4	0	0	0.93137	0	0.93437	0.62191	0.43976	3.64646	2.59074	4.00986	3.41569	0.60189	50.6723	14.2089	51.6721	38.8511	17.4294
4	6651.87			4	18.2083		2	0	0	11.5289	3.12557	7.10002	7.2515	3.43232	43.9863	18.5675	31.7531	31.4356	10.3796	97.0406	50.7873	85.8603	77.8961	19.7047
5	2979.87			5	20.9462		2	100	100	29.1365	8.0059	27.0338	21.3921	9.50429	73.3334	14.6673	71.4412	53.1473	27.2204	36.0273	8.04553	32.5866	25.5531	12.4592
6	7031.18			6	25.2274		2	200	200	38.4532	6.82856	42.8851	29.389	16.0549	79.414	10.8454	89.5483	59.9359	34.9579	32.1379	5.56045	36.2333	24.6439	13.5972
7	13960.2	56		7	20.5973		5	0	0	4.11093	7.36548	1.49829	4.3249	2.40004	25.3686	30.1898	10.9676	22.1754	8.16584	135.77	107.063	61.8564	101.563	30.4248
8	2675.13			8	32.9873		5	100	100	43.698	54.5925	26.3859	41.5588	11.6142	86.9982	85.2596	47.238	73.1653	18.3471	77.0222	39.6892	30.6868	49.1327	20.0604
9	3958.36			9	22.5401		5	200	200	38.1022	23.2228	26.9198	29.415	6.32555	76.1967	41.997	29.4756	49.2231	19.7463	48.8925	24.7825	17.7684	30.4812	13.33
10	11027.7	45		10	38.4049		3	0	0	9.62417	4.19492	5.98568	6.60159	2.25887	38.3975	18.3388	27.1261	27.9541	8.20983	89.3363	52.7137	75.9996	72.6832	15.1339
11	11462.5	46		11	43.078		3	100	100	17.924	6.05017	21.2461	15.0734	6.52295	45.089	9.21014	58.2996	37.5329	20.7407	22.1774	7.01408	28.7161	19.3025	9.09005
12	10568.8	47		12	19.6885		3	200	200	22.1489	8.02689	26.3664	18.8474	7.84259	51.345	13.881	64.258	43.1613	21.3649	22.9598	7.46534	29.3128	19.9126	9.17574
13	3459.03			13	39.6411		6	0	0	2.48366	2.81661	1.52679	2.27569	0.54672	16.2274	18.3263	9.2634	14.6057	3.87354	109.309	106.005	61.9929	92.4357	21.5685
14	6977.46			14	27.3573		6	100	100	14.0336	22.1804	9.30022	15.1714	5.31953	42.1912	62.2938	19.3131	41.266	17.559	25.321	48.6663	13.1838	29.057	14.7246
15	3833.21			15	17.8885		6	200	200	7.04753	17.3421	8.0134	10.801	4.64203	8.59926	46.5801	9.33545	21.505	17.7334	5.35062	26.9819	5.70076	12.6778	10.1156
16	4082.73			16	13.3595
17	7290.24			17	29.989
18	8148.68			18	23.6436
19	3801.71			19	32.7699
20	11361.9	38		20	4.19278
21	3836.83			21	26.6255
22	3619.39			22	22.4617
23	12760	39		23	19.4015
24	7091.07			24	39.7309
25	3345.91			25	21.3254
26	7073.2			26	34.7215
27	6879.13			27	31.4186
28	11404	48		28	38.7538
29	10314	49		29	37.5782
30	13548.6	50		30	15.1759
31	10979.8	51		31	21.1864
32	6949.19			32	23.7094
33	4491.95			33	25.3905
34	10772.9	61		34	38.1749
35	3471.21			35	23.7978
36	3332.96			36	16.6434
37	14426.8	40		37	26.7999
38	4743.65			38	22.3644
39	3897.73			39	32.9329
40	3481.98			40	43.102
41	3715.72			41	17.3778
42	3140.81			42	20.3192
43	8367.82			43	27.7681
44	3221.35			44	40.0241
45	2938.11			45	27.2916
46	3370.57			46	22.9598
47	11234.6	52		47	31.564
48	13523.8	53		48	39.7701
49	10976.4	54		49	22.9888
50	6876.05			50	34.7923
51	7685.88			51	20.9121
52	4697.92			52	21.4505
53	6727.74			53	22.9079
54	15036.3	62		54	22.0345
55	4220.49			55	14.7701
56	10408.3	41		56	27.2044
57	3964.62			57	20.385
58	12059.3	42		58	24.9772
59	10975.4	43		59	18.5597
60	10305.6	44		60	39.0534
61	4060.19			61	29.9827
62	13787.8	60		62	51.3574
63	2972.68			63	36.3092
64	3833.96			64	43.5508
65	7482.3
66	11000.5	55
67	8506.66
68	3480.29
69	3305.18
70	6604.78
71	3453.08
72	3875.36

## Sheet: Fig. 6
Fig. 6a
	OD600						GA-Jb production (mg/L)						GA-Y production (mg/L)						GA-HLDOA production (mg/L)
Time (h)	repeat 1	repeat 2	repeat 3	repeat 4	AVE	SD	repeat 1	repeat 2	repeat 3	repeat 4	AVE	SD	repeat 1	repeat 2	repeat 3	repeat 4	AVE	SD	repeat 1	repeat 2	repeat 3	repeat 4	AVE	SD
0	0.04	0.041	0.044	0.041	0.0415	0.0015	0	0	0	0	0	0	0	0	0	0	0	0	0	0	0	0	0	0
24	5.59	5.44	5.48	5.46	5.4925	0.05804	3.6025	3.10307	3.70599	3.19606	3.40191	0.25709	1.99866	1.63214	2.19289	1.6666	1.87257	0.23385	0.0948	0.0493	0.1125	0.06826	0.08121	0.02424
48	21.2	20.2	20.6	20.72	20.68	0.35665	33.4439	38.2612	39.3471	38.6947	37.4367	2.33743	21.7817	23.1538	23.702	23.89	23.1319	0.82512	1.75447	2.28157	2.24491	2.09323	2.09354	0.20811
72	28.7	28.2	27.95	28.15	28.25	0.27613	26.3214	32.3355	31.7881	31.6846	30.5324	2.4438	29.745	33.3977	32.7869	32.6334	32.1407	1.41242	2.59252	2.93507	2.76443	2.89588	2.79697	0.1339
96	30.15	29.65	29.45	29.8	29.7625	0.25587	35.9425	44.1524	43.0426	41.3823	41.13	3.15302	37.3011	40.6719	39.5472	39.754	39.3185	1.23931	3.34588	3.72003	3.52284	3.56835	3.53927	0.13341
120	30.5	29.95	29.5	30	29.9875	0.35422	45.1213	51.9813	52.2378	50.9255	50.0665	2.89716	45.7124	47.2881	46.3233	47.4103	46.6835	0.70119	5.87772	6.09008	6.00539	6.1103	6.02087	0.09154
144	30.9	30.25	29.95	30.3	30.35	0.3446	51.8389	58.165	58.312	57.4316	56.4368	2.67552	49.5687	52.4383	51.204	51.984	51.2988	1.09203	9.36138	10.0022	9.91882	9.36138	9.66095	0.30102
Fig. 6b
	Lanosterol production (mg/L)						2,3-oxidosqualene production (mg/L)						Squalene production (mg/L)
Time (h)	repeat 1	repeat 2	repeat 3	repeat 4	AVE	SD	repeat 1	repeat 2	repeat 3	repeat 4	AVE	SD	repeat 1	repeat 2	repeat 3	repeat 4	AVE	SD
0	0	0	0	0	0	0	0	0	0	0	0	0	0	0	0	0	0	0
24	1.40579	1.38534	1.51058	1.44157	1.43582	0.04763	0	0	0	0	0	0	9.17611	7.69544	10.6797	8.41346	8.99119	1.10659
48	1.67672	1.72784	1.67416	1.77129	1.7125	0.04013	0.05177	0.06067	0.06229	0.06553	0.06007	0.0051	13.0889	13.6105	14.0199	13.2253	13.4861	0.36269
72	0.87414	0.93038	0.92782	0.8767	0.90226	0.02687	0.20225	0.43604	0.23703	0.1707	0.2615	0.10346	13.1845	14.8144	14.9011	12.9524	13.9631	0.89893
96	1.13741	1.26776	1.22176	1.2192	1.21153	0.04696	0.30741	0.31712	0.30822	0.30822	0.31024	0.00398	14.544	16.4698	16.4941	14.6754	15.5458	0.93729
120	1.66138	1.77385	1.76874	1.7125	1.72912	0.04592	0.32683	0.2702	0.30337	0.32197	0.30559	0.02223	17.2962	19.75	19.3967	17.1636	18.4016	1.17929
144	2.08568	2.17514	2.12913	2.2237	2.15341	0.05145	0.33977	0.32359	0.27991	0.2435	0.29669	0.03772	19.7334	22.8708	22.4525	20.4259	21.3707	1.32228
Fig. 6c
	Glucose (g/L)						Glycerol (g/L)
Time (h)	repeat 1	repeat 2	repeat 3	repeat 4	AVE	SD	repeat 1	repeat 2	repeat 3	repeat 4	AVE	SD
0	19.7063	19.7241	19.7147	19.7319	19.7193	0.00964	37.146	37.1515	37.1745	37.2506	37.1806	0.0418
24	0.00852	0.00953	0.00878	0.00947	0.00908	0.000436351	37.9015	37.9151	38.025	38.1685	38.0025	0.1071
48	0.03348	0.03028	0.03596	0.03672	0.03411	0.00251	36.2476	36.5633	36.5253	36.6453	36.4954	0.14949
72	0.01413	0.01661	0.01688	0.01828	0.01648	0.00149	32.4348	32.7321	32.2259	32.623	32.504	0.19256
96	0.01745	0.02592	0.0272	0.02486	0.02386	0.00379	28.6739	29.0266	28.9456	28.932	28.8945	0.1324
120	0.01657	0.02061	0.02205	0.02031	0.01988	0.00202	25.89	25.979	26.0195	26.1034	25.998	0.07683
144	0.01358	0.01604	0.01734	0.01641	0.01584	0.00139	23.5746	23.5005	23.5658	23.8461	23.6217	0.13266
Fig. 6d
	Ethanol (g/L)						Acetic acid (g/L)
Time (h)	repeat 1	repeat 2	repeat 3	repeat 4	AVE	SD	repeat 1	repeat 2	repeat 3	repeat 4	AVE	SD
0	0.1727	0.16837	0.17889	0.17777	0.17443	0.0042	0.16949	0.17314	0.17353	0.17349	0.17241	0.00169
24	8.58983	8.64643	8.49842	8.5002	8.55872	0.06269	0.39781	0.38905	0.39861	0.39312	0.39465	0.00385
48	2.09473	2.43475	2.56617	2.5525	2.41204	0.19019	0.10342	0.14337	0.13594	0.13875	0.13037	0.01578
72	0	0	0	0	0	0	0	0	0	0	0	0
96	0	0	0	0	0	0	0	0	0	0	0	0
120	0	0	0	0	0	0	0	0	0	0	0	0
144	0	0	0	0	0	0	0	0	0	0	0	0

## Sheet: Supplementary Figure 8
Supplementary Figure 8
			GA-HLDOA production (mg/L)					Lanosterol production (mg/L)					2,3-oxidosqualene production (mg/L)					Squalene production (mg/L)
Strain	G418 (mg/L)	Hyg (mg/L)	repeat 1	repeat 2	repeat 3	AVE	SD	repeat 1	repeat 2	repeat 3	AVE	SD	repeat 1	repeat 2	repeat 3	AVE	SD	repeat 1	repeat 2	repeat 3	AVE	SD
CYP5035C11-r-CYP5150L8-iGLCPR-r	500	100	5.59711	--	5.29754	5.44732	0.21183	2.36939	--	2.44607	2.40773	0.05422	0	--	0	0	0	14.8297	--	18.3229	16.5763	2.47005
	500	200	4.61496	4.61117	6.76128	5.32914	1.24027	2.055	1.97066	2.49974	2.17514	0.28427	0	0	0	0	0	11.6235	13.1157	15.6982	13.4791	2.06154
	500	300	7.02293	6.37828	7.43248	6.94456	0.53145	2.85247	2.59943	3.15919	2.87036	0.28031	0	0	0	0	0	16.2874	16.3295	19.2373	17.2848	1.69109
	500	500	6.4655	6.64372	7.41731	6.84218	0.50599	2.66844	2.59943	2.79879	2.68889	0.10124	0	0	0	0	0	16.6471	17.2975	18.4032	17.4493	0.88786
	500	800	6.94709	7.12911	5.745	6.60707	0.7521	3.15919	3.24353	2.92915	3.11062	0.16272	0	0	0	0	0	20.8251	22.3938	20.5649	21.2613	0.98937
	500	1000	7.29596	5.53644	8.86588	7.23276	1.66562	3.25887	2.67611	3.85697	3.26398	0.59045	0	0	0	0	0	22.6922	19.1723	26.9544	22.9396	3.89697

## Sheet: Supplementary Figure 46
Supplementary Figure 46
	CK	CYP512W2	CYP512A2
Wavelength (nm)	Absorbance Units	Absorbance Units	Absorbance Units
400	0.144	-0.054	0.063
401	0.138	-0.056	0.061
402	0.134	-0.057	0.06
403	0.13	-0.058	0.059
404	0.127	-0.058	0.059
405	0.124	-0.057	0.059
406	0.123	-0.055	0.059
407	0.121	-0.052	0.061
408	0.119	-0.049	0.062
409	0.118	-0.045	0.063
410	0.117	-0.04	0.066
411	0.116	-0.033	0.069
412	0.116	-0.026	0.072
413	0.115	-0.017	0.076
414	0.114	-0.008	0.08
415	0.113	0.002	0.084
416	0.113	0.011	0.088
417	0.118	0.029	0.091
418	0.117	0.038	0.094
419	0.116	0.045	0.096
420	0.114	0.05	0.097
421	0.113	0.053	0.097
422	0.111	0.052	0.095
423	0.109	0.049	0.093
424	0.107	0.042	0.089
425	0.105	0.032	0.085
426	0.103	0.021	0.081
427	0.101	0.008	0.076
428	0.099	-0.003	0.071
429	0.096	-0.015	0.066
430	0.092	-0.025	0.061
431	0.088	-0.034	0.057
432	0.082	-0.041	0.052
433	0.076	-0.046	0.047
434	0.07	-0.05	0.043
435	0.065	-0.051	0.04
436	0.06	-0.052	0.037
437	0.055	-0.051	0.035
438	0.052	-0.048	0.033
439	0.048	-0.044	0.033
440	0.045	-0.039	0.033
441	0.042	-0.034	0.034
442	0.04	-0.028	0.034
443	0.038	-0.022	0.035
444	0.036	-0.016	0.036
445	0.034	-0.011	0.037
446	0.032	-0.006	0.038
447	0.03	-0.003	0.039
448	0.028	-0.002	0.039
449	0.027	-0.002	0.039
450	0.025	-0.004	0.038
451	0.024	-0.007	0.037
452	0.022	-0.013	0.035
453	0.02	-0.019	0.032
454	0.019	-0.025	0.03
455	0.017	-0.032	0.027
456	0.016	-0.039	0.025
457	0.015	-0.045	0.022
458	0.014	-0.051	0.02
459	0.013	-0.056	0.017
460	0.012	-0.061	0.015
461	0.011	-0.065	0.014
462	0.011	-0.068	0.012
463	0.009	-0.071	0.011
464	0.009	-0.074	0.009
465	0.008	-0.076	0.008
466	0.008	-0.078	0.007
467	0.007	-0.08	0.006
468	0.006	-0.081	0.005
469	0.005	-0.082	0.005
470	0.005	-0.083	0.004
471	0.005	-0.084	0.003
472	0.004	-0.085	0.003
473	0.004	-0.085	0.002
474	0.003	-0.086	0.002
475	0.003	-0.087	0.002
476	0.002	-0.087	0.002
477	0.002	-0.087	0.001
478	0.002	-0.087	0.001
479	0.001	-0.087	0.001
480	0.001	-0.087	0.001
481	0.001	-0.087	0.001
482	0	-0.086	0.001
483	0	-0.086	0.001
484	0	-0.085	0.001
485	-0.001	-0.085	0.001
486	-0.001	-0.084	0.001
487	-0.001	-0.084	0.001
488	-0.002	-0.083	0.001
489	-0.002	-0.083	0.001
490	-0.003	-0.082	0.001
491	-0.003	-0.081	0.001
492	-0.003	-0.08	0.001
493	-0.003	-0.08	0.001
494	-0.004	-0.079	0.002
495	-0.004	-0.078	0.002
496	-0.004	-0.078	0.002
497	-0.004	-0.077	0.002
498	-0.005	-0.077	0.002
499	-0.005	-0.076	0.002
500	-0.005	-0.076	0.002

## Sheet: Supplementary Figure 47
Supplementary Figure 47a
			Production (mg/L)
Strain	G418 (mg/L)	Hyg (mg/L)	GA-Jb	GA-Y	GA-HLDOA
CK-r-(T)CYP512W2-CYP5150L8-iGLCPR-r	50	50	1.90174	2.81943	0
	50	100	1.68277	5.91454	2.82889
	50	200	0	0	6.69428
	50	300	0	0	7.20748
	50	500	0	0	9.85182
	50	800	0	2.56756	8.74757
	100	50	5.34526	1.55883	0.33471
	100	100	1.23163	2.70791	1.50267
	100	200	0	2.58761	5.78722
	100	300	0	3.01992	6.804
	100	500	0	2.87582	7.01282
	100	800	0	3.82941	13.0063
	200	50	1.86754	1.18291	0
	200	100	1.4206	2.33449	1.00263
	200	200	0	1.93476	5.09706
	200	300	0	2.70665	6.74131
	200	500	0	2.39589	6.07036
	200	800	0	1.1779	3.65759
	300	50	0	0.93856	0
	300	100	1.68997	0.91725	0.28618
	300	200	0.49643	5.20498	4.95814
	300	300	0	3.65586	9.34052
	300	500	0	2.31037	5.40245
	300	800	0	2.21952	6.23987
	500	50	1.62128	2.80533	0
	500	100	2.58264	4.26674	0.40765
	500	200	0.99886	6.54578	2.06479
	500	300	0.15523	1.04945	5.92133
	500	500	0	3.93154	14.0294
	500	800	0	1.17476	2.58999
	800	50	1.35956	3.46947	0
	800	100	1.69027	3.43031	0
	800	200	0	0	0
	800	300	0	0	0
	800	500	0	0	0
	800	800	0	0	0
Supplementary Figure 47b
			Production (mg/L)
Strain	G418 (mg/L)	Hyg (mg/L)	GA-Jb	GA-Y	GA-HLDOA
CYP5139G1-r-CYP512W2-CYP5150L8-iGLCPR-r	0	0	0	1.70106	29.9979
	50	50	0	4.66772	36.7642
	50	100	0	4.82749	39.0748
	50	200	0	4.17589	39.516
	50	300	0	4.09444	40.2491
	50	500	0	4.61447	37.515
	50	800	0	4.44844	34.8189
	100	50	0	4.33566	40.0216
	100	100	0	4.42651	35.8807
	100	200	0	3.81563	28.8388
	100	300	0	2.54062	23.7751
	100	500	0	1.44104	21.9486
	100	800	0	4.01612	42.0605
	200	50	0	3.52742	30.7879
	200	100	0	2.73172	24.3717
	200	200	0	1.92348	22.6551
	200	300	0	3.78744	38.6817
	200	500	0	4.09131	36.8274
	200	800	0	4.60507	40.2327
	300	50	0	4.62073	39.65
	300	100	0	4.56121	40.5272
	300	200	0	4.55808	35.8073
	300	300	0	5.07811	43.9325
	300	500	0	4.72411	48.0874
	300	800	0	4.92774	47.8876
	500	50	0	4.67399	29.7451
	500	100	0	3.77804	27.4167
	500	200	0	2.59701	24.9949
	500	300	0	4.58941	44.3003
	500	500	0	4.4547	40.4767
	500	800	0	3.38018	35.6683
	800	50	0	2.80377	22.4415
	800	100	0	4.38891	39.5779
	800	200	0	4.51735	41.6383
	800	300	0	4.24794	38.415
	800	500	0	3.3238	35.8731
	800	800	0	3.40525	43.7151
Supplementary Figure 47c
			Production (mg/L)
Strain	G418 (mg/L)	Hyg (mg/L)	GA-Jb	GA-Y	GA-HLDOA
CYP5037B21-r-CYP512W2-iGLCPR-r-CYP5150L8-iGLCPR-r	0	0	0.98236	3.91379	9.87289
	50	50	4.72135	1.82636	1.3702
	50	100	6.5321	1.31573	1.22779
	50	200	7.61245	1.30842	1.4195
	50	300	7.08952	1.15388	0.89577
	50	500	3.21606	0	0.13314
	50	800	0.65391	0	0
	100	50	7.42448	1.41285	1.72287
	100	100	7.74993	2.65549	3.12509
	100	200	6.31313	1.00455	1.04914
	100	300	4.29691	0	0.18834
	100	500	1.25783	0	0
	100	800	0.20047	0	0
	200	50	5.33426	0.80406	0.70912
	200	100	3.07108	0.08458	0.22921
	200	200	4.22092	0.13679	0.37247
	200	300	3.79948	0.29761	0.27724
	200	500	1.35231	0	0
	200	800	0.25097	0	0
	300	50	2.50615	0	0.09649
	300	100	2.36967	0	0.2014
	300	200	1.72926	0	0
	300	300	1.64027	0	0
	300	500	0.79389	0	0
	300	800	0.32895	0	0
	500	50	3.30055	0	0.47232
	500	100	0.68691	0	0.08132
	500	200	1.12185	0	0
	500	300	1.4333	0	0
	500	500	0.6969	0	0
	500	800	0.13748	0	0
	800	50	0	0	1.04535
	800	100	0.16398	0	0.62822
	800	200	1.24183	0	0
	800	300	0.86488	0	0
	800	500	1.58028	0	0
	800	800	0.38195	0	0

## Sheet: Supplementary Figure 48
Supplementary Figure 48
			Production (mg/L)
Strain	G418 (mg/L)	Hyg (mg/L)	GA-Jb	GA-Y	GA-HLDOA
SC62-CYP5037B21-r-CYP512W2-iGLCPR-r	0	0	1.06185	8.4113	14.1685
	50	50	2.77612	0.91162	0.69395
	50	100	2.35318	0.60461	0.39943
	50	200	2.21819	1.11524	0.27935
	50	300	1.96023	0.9774	0.21615
	50	500	1.57778	0.80197	0.2212
	50	800	0.91787	0.77378	0.21362
	100	50	1.79225	1.26874	0.50814
	100	100	2.95309	0.91788	0.65477
	100	200	2.31418	1.17476	0.31601
	100	300	1.78925	0.94294	0.23132
	100	500	1.70826	0	0.16812
	100	800	1.78625	1.25935	0.24649
	200	50	4.04644	1.4849	1.33355
	200	100	2.05322	0.58268	0.43735
	200	200	1.87324	0.90222	0.2882
	200	300	1.90474	1.11837	0.24522
	200	500	1.56428	0.75185	0.15421
	200	800	1.29882	0	0.14157
	300	50	2.51965	1.05259	0.991
	300	100	2.50615	0.76751	0.5764
	300	200	1.55529	0.72365	0.25154
	300	300	1.85524	1.20922	0.24522
	300	500	1.65427	0.85836	0.15168
	300	800	1.4383	0.354	0.0632
	500	50	2.40417	0.75498	0.75842
	500	100	2.02322	1.05259	0.38679
	500	200	2.14021	0.62967	0.31601
	500	300	2.2092	0.9774	0.19466
	500	500	1.67827	0.74245	0.12135
	500	800	1.54629	0.54509	0.05815
	800	50	3.14207	1.33453	1.32091
	800	100	2.12821	0.92101	0.33876
	800	200	2.1852	0.96174	0.39311
	800	300	1.74576	0.80824	0.21236
	800	500	1.4623	0	0.17317
	800	800	0.93737	0	0.08848

## Sheet: Supplementary Figure 49
Supplementary Figure 49
	GA-Jb production (mg/L)				GA-Y production (mg/L)				GA-HLDOA production (mg/L)				Lanosterol production (mg/L)				2,3-oxidosqualene production (mg/L)				Squalene production (mg/L)
Strains	repeat 1	repeat 2	AVE	SD	repeat 1	repeat 2	AVE	SD	repeat 1	repeat 2	AVE	SD	repeat 1	repeat 2	AVE	SD	repeat 1	repeat 2	AVE	SD	repeat 1	repeat 2	AVE	SD
CYP5144A11	27.7132	28.0626	27.8879	0.17473	23.6832	28.3509	26.0171	2.33386	5.9207	5.97379	5.94724	0.02654	6.26214	5.97331	6.11773	0.14441	3.0264	1.45536	2.24088	0.78552	29.1608	25.9418	27.5513	1.60949
CYP512W2	44.4224	23.3488	33.8856	10.5368	27.7181	12.158	19.9381	7.78006	2.91864	1.48397	2.2013	0.71734	7.66281	7.94908	7.80595	0.14313	3.41229	3.38316	3.39772	0.01456	31.1899	29.2909	30.2404	0.94949
CYP512A2	32.7165	20.2787	26.4976	6.21889	25.6443	7.91947	16.7819	8.86241	6.26452	1.32344	3.79398	2.47054	7.97209	13.7767	10.8744	2.90231	4.0352	5.45496	4.74508	0.70988	19.1965	48.4797	33.8381	14.6416
